# Supplementary material for: Gene expression profiling in neuronal cells identifies a different type of transcriptome modulated by NF-Y
Source: Sci Rep. 2020 Dec 10;10:21714. doi: 10.1038/s41598-020-78682-8 (PMC7728767; doi:10.1038/s41598-020-78682-8)
Supplement: Supplementary file 2 — Supplementary Tables. [file 41598_2020_78682_MOESM2_ESM.xlsx]

## Sheet: S1
Supplementary Table S1. List of DEGs identified by Agilent array analysis of N2a with knockdown of NF-YA and -YC.
ID	Gene Symbol	Gene Description	P. value	Adj. P. values	Regulation	FC Absolute	FC	Log FC
A_55_P2043033	Pla2g3	Phospholipase A2, group III (Pla2g3), mrna [NM_172791]	2.30414e-05	0.001044	down	8.12104	-8.12104	-3.02166
A_52_P682382	Scd1	Stearoyl-Coenzyme A desaturase 1 (Scd1), mrna [NM_009127]	3.77881e-05	0.00136423	down	7.69836	-7.69836	-2.94455
A_55_P2083481	Lpin1	Lipin 1 (Lpin1), transcript variant 3, mrna [NM_001130412]	9.91942e-05	0.00228116	down	7.05941	-7.05941	-2.81955
A_55_P2070992	Aldoc	Aldolase C, fructose-bisphosphate (Aldoc), mrna [NM_009657]	0.00504414	0.0275854	down	6.0428	-6.0428	-2.59522
A_55_P2058122	Ccbl2	Cysteine conjugate-beta lyase 2 (Ccbl2), mrna [NM_173763]	1.16048e-07	0.000202923	down	6.00376	-6.00376	-2.58587
A_52_P97889	B4galnt4	Beta-1,4-N-acetyl-galactosaminyl transferase 4 (b4galnt4), mrna [NM_177897]	2.56465e-06	0.000368974	down	5.63958	-5.63958	-2.49559
A_55_P2406852	Lix1	Limb expression 1 homolog (chicken) (Lix1), mrna [NM_025681]	2.01408e-06	0.000338027	down	5.26968	-5.26968	-2.39771
A_51_P246677	Rec8	REC8 meiotic recombination protein (Rec8), mrna [NM_020002]	6.25408e-07	0.000231596	down	5.02595	-5.02595	-2.3294
A_66_P112006	H2-T10	Histocompatibility 2, T region locus 10 (H2-T10), transcript variant 1, mrna [NM_010395]	3.98126e-05	0.00140591	down	4.98723	-4.98723	-2.31824
A_52_P684130	2510002D24Rik	RIKEN cdna 2510002D24 gene (2510002D24Rik), mrna [NM_001033164]	2.39307e-05	0.00106205	down	4.7277	-4.7277	-2.24114
A_55_P1984098	Mst1	Macrophage stimulating 1 (hepatocyte growth factor-like) (Mst1), mrna [NM_008243]	1.1223e-06	0.000283574	down	4.69906	-4.69906	-2.23237
A_66_P101407	Acat3	Acetyl-Coenzyme A acetyltransferase 3 (Acat3), mrna [NM_153151]	1.53463e-06	0.000309801	down	4.57003	-4.57003	-2.1922
A_55_P1982767	Tmem9b	TMEM9 domain family, member B (Tmem9b), mrna [NM_020050]	8.68466e-09	7.67325e-05	down	4.56061	-4.56061	-2.18923
A_51_P420415	Srd5a1	Steroid 5 alpha-reductase 1 (Srd5a1), mrna [NM_175283]	4.68168e-07	0.000229342	down	4.5295	-4.5295	-2.17935
A_55_P2088401	H2-T9	Histocompatibility 2, T region locus 9 (H2-T9), mrna [NM_010399]	2.6814e-05	0.0011434	down	4.52037	-4.52037	-2.17644
A_55_P2024595	Atxn7l1	Ataxin 7-like 1 (Atxn7l1), transcript variant 1, mrna [NM_001033436]	2.193e-05	0.00102407	down	4.38849	-4.38849	-2.13373
A_55_P2093679	Zfp599	Zinc finger protein 599 (Zfp599), mrna [NM_181419]	1.13598e-06	0.000283574	down	4.0882	-4.0882	-2.03147
A_55_P1990495	Stat5a	Signal transducer and activator of transcription 5A (Stat5a), transcript variant 1, mrna [NM_011488]	5.13928e-05	0.00160369	down	4.01459	-4.01459	-2.00525
A_52_P503334	Erlin2	ER lipid raft associated 2 (Erlin2), mrna [NM_153592]	4.87995e-07	0.000229342	down	3.99693	-3.99693	-1.99889
A_55_P2163363	Clec2f	C-type lectin domain family 2, member f (Clec2f), mrna [NM_001277202]	0.000227493	0.00371231	down	3.99567	-3.99567	-1.99844
A_55_P2034415	Lrrc8d	Leucine rich repeat containing 8D (Lrrc8d), transcript variant 2, mrna [NM_178701]	1.56197e-06	0.000311288	down	3.9377	-3.9377	-1.97735
A_55_P2019483	Ndrg4	N-myc downstream regulated gene 4 (Ndrg4), transcript variant A, mrna [NM_001195006]	7.04571e-06	0.000606742	down	3.83906	-3.83906	-1.94075
A_55_P1987043	Tpp1	Tripeptidyl peptidase I (Tpp1), mrna [NM_009906]	1.59697e-06	0.000311288	down	3.75555	-3.75555	-1.90902
A_55_P2084626	Rab5b	RAB5B, member RAS oncogene family (Rab5b), mrna [NM_177411]	6.27675e-07	0.000231596	down	3.69793	-3.69793	-1.88672
A_52_P35064	Tm7sf2	Transmembrane 7 superfamily member 2 (Tm7sf2), mrna [NM_028454]	7.40544e-06	0.000620778	down	3.68623	-3.68623	-1.88214
A_55_P2016877	Nsd1	Nuclear receptor-binding SET-domain protein 1 (Nsd1), mrna [NM_008739]	3.8993e-06	0.000450582	down	3.68163	-3.68163	-1.88034
A_55_P2125160	Nlrp14	NLR family, pyrin domain containing 14 (Nlrp14), mrna [NM_001002894]	5.14307e-05	0.00160369	down	3.66415	-3.66415	-1.87348
A_55_P2099594	Scd3	Stearoyl-coenzyme A desaturase 3 (Scd3), mrna [NM_024450]	1.40856e-05	0.000828576	down	3.66182	-3.66182	-1.87256
A_55_P1955871	Nlrp4f	NLR family, pyrin domain containing 4F (Nlrp4f), mrna [NM_175290]	1.57183e-05	0.000870158	down	3.63574	-3.63574	-1.86225
A_51_P379373	Lactb2	Lactamase, beta 2 (Lactb2), mrna [NM_145381]	1.4815e-06	0.000309326	down	3.53049	-3.53049	-1.81987
A_51_P206346	Reep3	Receptor accessory protein 3 (Reep3), transcript variant 2, mrna [NM_178606]	7.56626e-08	0.000176517	down	3.52842	-3.52842	-1.81902
A_66_P133202	Nfyc	Nuclear transcription factor-Y gamma (Nfyc), transcript variant 1, mrna [NM_008692]	3.2951e-08	0.000176517	down	3.50797	-3.50797	-1.81064
A_55_P2174509	Svopl	SV2 related protein homolog (rat)-like [Source:MGI Symbol;Acc:MGI:2444335] [ENSMUST00000040486]	2.48588e-05	0.00109016	down	3.47829	-3.47829	-1.79838
A_55_P1954356	Ttc23	Tetratricopeptide repeat domain 23 (Ttc23), transcript variant 1, mrna [NM_025905]	1.25493e-06	0.000298058	down	3.4764	-3.4764	-1.7976
A_55_P2180904	Optc	Opticin (Optc), transcript variant 1, mrna [NM_054076]	9.47412e-07	0.000273555	down	3.46358	-3.46358	-1.79226
A_51_P366227	Zfp799	Zinc finger protein 799 (Zfp799), mrna [NM_177359]	4.1434e-05	0.00143761	down	3.41972	-3.41972	-1.77388
A_55_P2310898	2900056M20Rik	RIKEN cdna 2900056M20 gene (2900056M20Rik), transcript variant 1, long non-coding RNA [NR_040269]	1.17627e-05	0.000744473	down	3.41457	-3.41457	-1.7717
A_55_P2025514	Pnpla3	Patatin-like phospholipase domain containing 3 (Pnpla3), mrna [NM_054088]	0.000444072	0.00558275	down	3.41055	-3.41055	-1.77001
A_55_P2066750	Agbl5	ATP/GTP binding protein-like 5 (Agbl5), transcript variant 5, mrna [NM_174849]	3.01954e-07	0.000208916	down	3.4103	-3.4103	-1.7699
A_55_P2018132	Bivm	Basic, immunoglobulin-like variable motif containing (Bivm), mrna [NM_144558]	3.19767e-05	0.00124791	down	3.40883	-3.40883	-1.76928
A_51_P295410	Nap1l5	Nucleosome assembly protein 1-like 5 (Nap1l5), mrna [NM_021432]	7.63114e-06	0.000633686	down	3.37548	-3.37548	-1.75509
A_51_P521176	Rassf7	Ras association (ralgds/AF-6) domain family (N-terminal) member 7 (Rassf7), mrna [NM_025886]	1.66172e-05	0.00089413	down	3.37297	-3.37297	-1.75402
A_66_P109941	Mamdc4	MAM domain containing 4 (Mamdc4), mrna [NM_001081199]	0.000111533	0.00244526	down	3.36856	-3.36856	-1.75213
A_51_P429682	Ebp	Phenylalkylamine Ca2+ antagonist (emopamil) binding protein (Ebp), mrna [NM_007898]	9.98199e-07	0.00028019	down	3.35332	-3.35332	-1.74559
A_55_P2051899	Atp2c1	Atpase, Ca++-sequestering (Atp2c1), transcript variant 2, mrna [NM_175025]	8.86315e-06	0.000676618	down	3.34981	-3.34981	-1.74408
A_51_P278887	Hint2	Histidine triad nucleotide binding protein 2 (Hint2), mrna [NM_026871]	4.11765e-06	0.000463553	down	3.34377	-3.34377	-1.74148
A_51_P233727	Sapcd1	Suppressor APC domain containing 1 (Sapcd1), transcript variant 1, mrna [NM_023893]	1.04747e-06	0.000283574	down	3.3069	-3.3069	-1.72548
A_55_P1990127	Dolpp1	Dolichyl pyrophosphate phosphatase 1 (Dolpp1), transcript variant 2, mrna [NM_001290508]	4.1746e-06	0.000466422	down	3.28875	-3.28875	-1.71754
A_55_P2148912	S100a16	S100 calcium binding protein A16 (S100a16), mrna [NM_026416]	4.61789e-07	0.000229342	down	3.28431	-3.28431	-1.71559
A_51_P390967	Slc43a3	Solute carrier family 43, member 3 (Slc43a3), mrna [NM_021398]	4.54733e-06	0.000489969	down	3.27473	-3.27473	-1.71137
A_55_P1980631	Aurkb	Aurora kinase B (Aurkb), mrna [NM_011496]	5.47719e-05	0.0016486	down	3.26844	-3.26844	-1.7086
A_51_P253227	Fbxo16	F-box protein 16 (Fbxo16), mrna [NM_015795]	2.66505e-05	0.00113784	down	3.26437	-3.26437	-1.7068
A_51_P310949	Ppox	Protoporphyrinogen oxidase (Ppox), mrna [NM_008911]	1.28895e-06	0.00030128	down	3.24794	-3.24794	-1.69953
A_55_P1997509	Zbtb32	Zinc finger and BTB domain containing 32 (Zbtb32), mrna [NM_021397]	1.04404e-05	0.00071397	down	3.23435	-3.23435	-1.69347
A_55_P2008889	Tmsb15b1	Thymosin beta 15b1 (Tmsb15b1), mrna [NM_001081983]	9.84078e-06	0.000697811	down	3.21834	-3.21834	-1.68632
A_51_P472217	Sapcd2	Suppressor APC domain containing 2 (Sapcd2), transcript variant 1, mrna [NM_001081085]	6.04191e-09	6.67284e-05	down	3.2105	-3.2105	-1.6828
A_55_P2359807	Dnajb14	Dnaj (Hsp40) homolog, subfamily B, member 14 [Source:MGI Symbol;Acc:MGI:1917854] [ENSMUST00000090178]	7.0196e-05	0.00189435	down	3.18985	-3.18985	-1.67349
A_51_P248387	Pcyox1l	Prenylcysteine oxidase 1 like (Pcyox1l), mrna [NM_172832]	0.000159358	0.00298303	down	3.09078	-3.09078	-1.62797
A_65_P20641	Fads2	Cdna, clone:Y2G0136C24, strand:unspecified. [AK215784]	9.11429e-06	0.000681376	down	3.08632	-3.08632	-1.62589
A_66_P127411	Acat2	Acetyl-Coenzyme A acetyltransferase 2 (Acat2), mrna [NM_009338]	7.61667e-05	0.00197454	down	3.04865	-3.04865	-1.60817
A_51_P104891	Ept1	Ethanolaminephosphotransferase 1 (CDP-ethanolamine-specific) (Ept1), mrna [NM_027652]	1.13313e-06	0.000283574	down	3.03553	-3.03553	-1.60195
A_51_P409039	Echs1	Enoyl Coenzyme A hydratase, short chain, 1, mitochondrial (Echs1), mrna [NM_053119]	2.27593e-07	0.000208916	down	3.0293	-3.0293	-1.59898
A_52_P319438	Ankrd37	Ankyrin repeat domain 37 (Ankrd37), mrna [NM_001039562]	0.00753199	0.035972	down	3.02874	-3.02874	-1.59872
A_52_P476560	Tpcn1	Two pore channel 1 (Tpcn1), mrna [NM_145853]	8.83466e-07	0.000273555	down	3.02382	-3.02382	-1.59637
A_52_P676076	Rbx1	Ring-box 1 (Rbx1), mrna [NM_019712]	1.03074e-06	0.000282827	down	2.98108	-2.98108	-1.57583
A_55_P1993789	Hmgn2	High mobility group nucleosomal binding domain 2 (Hmgn2), mrna [NM_016957]	4.42031e-07	0.000224455	down	2.97518	-2.97518	-1.57298
A_55_P1987201	Capn2	Calpain 2 (Capn2), mrna [NM_009794]	1.53579e-06	0.000309801	down	2.96708	-2.96708	-1.56904
A_51_P502152	Slc19a1	Solute carrier family 19 (folate transporter), member 1 (Slc19a1), transcript variant 1, mrna [NM_031196]	1.90034e-08	0.000139919	down	2.95446	-2.95446	-1.5629
A_51_P261164	F2rl2	Coagulation factor II (thrombin) receptor-like 2 (f2rl2), mrna [NM_010170]	2.95158e-05	0.00120473	down	2.93912	-2.93912	-1.55539
A_51_P349495	Mboat1	Membrane bound O-acyltransferase domain containing 1 (Mboat1), mrna [NM_153546]	9.09598e-06	0.000681376	down	2.92591	-2.92591	-1.54888
A_55_P2281095	2610002M06Rik	RIKEN cdna 2610002M06 gene (2610002M06Rik), mrna [NM_025921]	1.61125e-05	0.000882036	down	2.92256	-2.92256	-1.54723
A_51_P121412	Slc35a4	Solute carrier family 35, member A4 (Slc35a4), transcript variant 1, mrna [NM_026404]	9.7317e-07	0.000278595	down	2.91868	-2.91868	-1.54532
A_55_P1963712	Cyb5b	Cytochrome b5 type B (Cyb5b), mrna [NM_025558]	1.75795e-06	0.000323886	down	2.91782	-2.91782	-1.54489
A_51_P368313	Vip	Vasoactive intestinal polypeptide (Vip), mrna [NM_011702]	0.000474252	0.00583431	down	2.91163	-2.91163	-1.54183
A_51_P350214	Amz2	Archaelysin family metallopeptidase 2 (Amz2), transcript variant 1, mrna [NM_025275]	1.29609e-07	0.000202923	down	2.91034	-2.91034	-1.54119
A_55_P1952220	Pnpo	Pyridoxine 5'-phosphate oxidase (Pnpo), mrna [NM_134021]	2.10149e-06	0.000342512	down	2.89942	-2.89942	-1.53576
A_52_P624149	Hsp90b1	Heat shock protein 90, beta (Grp94), member 1 (Hsp90b1), mrna [NM_011631]	3.35843e-06	0.00041271	down	2.87785	-2.87785	-1.52499
A_51_P125260	Acaa2	Acetyl-Coenzyme A acyltransferase 2 (mitochondrial 3-oxoacyl-Coenzyme A thiolase) (Acaa2), mrna [NM_177470]	3.65941e-07	0.000208916	down	2.86516	-2.86516	-1.51862
A_52_P651034	Tmx1	Thioredoxin-related transmembrane protein 1 (Tmx1), mrna [NM_028339]	1.35487e-06	0.000303829	down	2.85263	-2.85263	-1.51229
A_51_P216702	Eogt	EGF domain-specific O-linked N-acetylglucosamine (glcnac) transferase (Eogt), mrna [NM_175313]	1.32083e-07	0.000202923	down	2.84354	-2.84354	-1.50769
A_55_P2008186	Zfp952	Zinc finger protein 952 (Zfp952), mrna [NM_001045559]	1.49436e-06	0.000309326	down	2.83452	-2.83452	-1.5031
A_55_P2071863	Zfp788	Zinc finger protein 788 (Zfp788), mrna [NM_023363]	0.000289001	0.00430161	down	2.83028	-2.83028	-1.50095
A_55_P2096917	Mreg	Melanoregulin (Mreg), mrna [NM_001005423]	2.47029e-06	0.000366795	down	2.80571	-2.80571	-1.48837
A_55_P2027102	Rgs3	Regulator of G-protein signaling 3 (Rgs3), transcript variant 2, mrna [NM_134257]	1.58913e-06	0.000311288	down	2.79697	-2.79697	-1.48386
A_55_P2096144	Gnao1	Guanine nucleotide binding protein, alpha O (Gnao1), transcript variant A, mrna [NM_010308]	3.17618e-06	0.000400898	down	2.76382	-2.76382	-1.46666
A_52_P641892	Ptplad1	Protein tyrosine phosphatase-like A domain containing 1 (Ptplad1), mrna [NM_021345]	3.14938e-07	0.000208916	down	2.75254	-2.75254	-1.46076
A_51_P103222	Slc39a4	Solute carrier family 39 (zinc transporter), member 4 (Slc39a4), mrna [NM_028064]	1.3792e-06	0.000307723	down	2.7514	-2.7514	-1.46017
A_52_P625683	Pxmp4	Peroxisomal membrane protein 4 (Pxmp4), mrna [NM_021534]	1.78769e-05	0.00092628	down	2.7475	-2.7475	-1.45812
A_55_P2109122	Hist1h2bc	Histone cluster 1, h2bc (Hist1h2bc), transcript variant 1, mrna [NM_023422]	1.12737e-05	0.000733488	down	2.74714	-2.74714	-1.45793
A_52_P426740	Rab27a	RAB27A, member RAS oncogene family (Rab27a), mrna [NM_023635]	0.00939209	0.0419072	down	2.73875	-2.73875	-1.45352
A_52_P379277	Enpp3	Ectonucleotide pyrophosphatase/phosphodiesterase 3 (Enpp3), mrna [NM_134005]	6.52158e-07	0.000236151	down	2.72478	-2.72478	-1.44614
A_55_P1953400	Rbfox1	RNA binding protein, fox-1 homolog (C. Elegans) 1 (Rbfox1), transcript variant 2, mrna [NM_021477]	8.08996e-05	0.00202947	down	2.72431	-2.72431	-1.44589
A_55_P2043892	Srd5a3	Steroid 5 alpha-reductase 3 (Srd5a3), mrna [NM_020611]	3.65435e-06	0.000430501	down	2.70698	-2.70698	-1.43668
A_52_P650028	Dock10	Dedicator of cytokinesis 10 (Dock10), transcript variant 2, mrna [NM_001285927]	6.99616e-05	0.00189124	down	2.68494	-2.68494	-1.42489
A_55_P2081785	Slc45a1	Solute carrier family 45, member 1 (Slc45a1), mrna [NM_173774]	1.7094e-05	0.000904741	down	2.68028	-2.68028	-1.42238
A_51_P493213	Gpr123	G protein-coupled receptor 123 (Gpr123), mrna [NM_177469]	0.000316897	0.00456495	down	2.67443	-2.67443	-1.41923
A_51_P242733	Tex261	Testis expressed gene 261 (Tex261), mrna [NM_009357]	3.81558e-07	0.000210701	down	2.66528	-2.66528	-1.41429
A_52_P286141	Cisd2	CDGSH iron sulfur domain 2 (Cisd2), mrna [NM_025902]	6.88456e-08	0.000176517	down	2.6624	-2.6624	-1.41273
A_55_P2042713	Pigq	Phosphatidylinositol glycan anchor biosynthesis, class Q (Pigq), transcript variant 1, mrna [NM_001291025]	1.16028e-06	0.000287964	down	2.65633	-2.65633	-1.40944
A_55_P1954221	Emp1	Epithelial membrane protein 1 (Emp1), transcript variant 3, mrna [NM_001288628]	2.05343e-06	0.000341031	down	2.64212	-2.64212	-1.40169
A_55_P2009762	Mapkapk3	Mitogen-activated protein kinase-activated protein kinase 3 (Mapkapk3), mrna [NM_178907]	2.37239e-06	0.000363371	down	2.63021	-2.63021	-1.39518
A_66_P100932	Tmem256	Transmembrane protein 256 (Tmem256), mrna [NM_026982]	1.50476e-06	0.000309326	down	2.62926	-2.62926	-1.39466
A_51_P516133	Hist1h1c	Histone cluster 1, H1c [Source:MGI Symbol;Acc:MGI:1931526] [ENSMUST00000040914]	0.00827281	0.0382769	down	2.62793	-2.62793	-1.39393
A_55_P2027392	Gpr146	G protein-coupled receptor 146 (Gpr146), transcript variant 1, mrna [NM_030258]	3.64871e-05	0.00134436	down	2.61599	-2.61599	-1.38736
A_55_P2467801	Srp54a	Signal recognition particle 54A (Srp54a), mrna [NM_011899]	1.45918e-06	0.000309326	down	2.6026	-2.6026	-1.37995
A_55_P1990067	Gm9525	PREDICTED: predicted gene 9525 (Gm9525), mrna [XM_006522818]	1.18875e-07	0.000202923	down	2.59161	-2.59161	-1.37385
A_55_P2062777	Mfap5	Microfibrillar associated protein 5 (Mfap5), mrna [NM_015776]	1.12134e-06	0.000283574	down	2.59078	-2.59078	-1.37339
A_55_P2080130	Aim2	Absent in melanoma 2 (Aim2), mrna [NM_001013779]	5.02991e-08	0.000176517	down	2.57066	-2.57066	-1.36214
A_51_P321374	Ppapdc3	Phosphatidic acid phosphatase type 2 domain containing 3 (Ppapdc3), mrna [NM_145521]	2.044e-05	0.000989901	down	2.56047	-2.56047	-1.35641
A_55_P2163774	Crip1	Cysteine-rich protein 1 (intestinal) (Crip1), mrna [NM_007763]	7.02516e-07	0.000248281	down	2.5527	-2.5527	-1.35202
A_55_P2039235	Mat2b	Methionine adenosyltransferase II, beta (Mat2b), transcript variant 2, mrna [NM_001199274]	1.37566e-05	0.000817749	down	2.54702	-2.54702	-1.34881
A_55_P2067453	Tspan17	Tetraspanin 17 (Tspan17), mrna [NM_028841]	6.13336e-07	0.000231596	down	2.54528	-2.54528	-1.34783
A_51_P105124	P2ry6	Pyrimidinergic receptor P2Y, G-protein coupled, 6 (p2ry6), mrna [NM_183168]	1.37864e-05	0.000817749	down	2.54371	-2.54371	-1.34693
A_55_P2133100	Ccdc50	Coiled-coil domain containing 50 (Ccdc50), transcript variant 3, mrna [NM_001289436]	5.67128e-06	0.000548228	down	2.5424	-2.5424	-1.34619
A_55_P2162552	Txndc9	Thioredoxin domain containing 9 (Txndc9), mrna [NM_172054]	3.73596e-07	0.000208916	down	2.52831	-2.52831	-1.33817
A_55_P2063163	Agk	Acylglycerol kinase (Agk), mrna [NM_023538]	1.42782e-07	0.000202923	down	2.52721	-2.52721	-1.33754
A_51_P421538	Slc9b2	Solute carrier family 9, subfamily B (NHA2, cation proton antiporter 2), member 2 (Slc9b2), mrna [NM_178877]	1.32211e-05	0.000801188	down	2.52596	-2.52596	-1.33683
A_55_P1982883	Gys1	Glycogen synthase 1, muscle (Gys1), mrna [NM_030678]	0.00123749	0.0107043	down	2.50245	-2.50245	-1.32334
A_55_P2126790	1500009L16Rik	RIKEN cdna 1500009L16 gene (1500009L16Rik), mrna [NM_001145198]	1.28543e-06	0.00030128	down	2.49965	-2.49965	-1.32173
A_55_P2073582	Ndufb11	NADH dehydrogenase (ubiquinone) 1 beta subcomplex, 11 (Ndufb11), mrna [NM_019435]	7.49696e-05	0.00195248	down	2.49628	-2.49628	-1.31978
A_52_P35304	Chkb	Choline kinase beta (Chkb), transcript variant 1, mrna [NM_007692]	1.49988e-06	0.000309326	down	2.48504	-2.48504	-1.31327
A_55_P1989921	Eml2	Echinoderm microtubule associated protein like 2 (Eml2), transcript variant 1, mrna [NM_028153]	0.000440971	0.00556276	down	2.48164	-2.48164	-1.31129
A_51_P443403	Smoc1	SPARC related modular calcium binding 1 (Smoc1), transcript variant 2, mrna [NM_022316]	3.31366e-06	0.000410528	down	2.47364	-2.47364	-1.30663
A_51_P455906	Pold4	Polymerase (DNA-directed), delta 4 (Pold4), mrna [NM_027196]	8.85035e-05	0.00213768	down	2.47171	-2.47171	-1.30551
A_55_P1982186	Sgsm1	Small G protein signaling modulator 1 (Sgsm1), transcript variant 1, mrna [NM_172718]	8.12542e-06	0.000656228	down	2.4657	-2.4657	-1.302
A_51_P447785	Cyp2c55	Cytochrome P450, family 2, subfamily c, polypeptide 55 (Cyp2c55), mrna [NM_028089]	4.83554e-07	0.000229342	down	2.44549	-2.44549	-1.29012
A_55_P2009640	1700048O20Rik	RIKEN cdna 1700048O20 gene (1700048O20Rik), long non-coding RNA [NR_033553]	6.19047e-06	0.000572126	down	2.44206	-2.44206	-1.2881
A_52_P64356	Sparcl1	SPARC-like 1 (Sparcl1), mrna [NM_010097]	4.12379e-06	0.000463553	down	2.43953	-2.43953	-1.2866
A_52_P253299	BC030307	Cdna sequence BC030307 (BC030307), transcript variant 3, mrna [NM_001003910]	7.53783e-05	0.00195767	down	2.43257	-2.43257	-1.28248
A_51_P467837	Ap3m2	Adaptor-related protein complex 3, mu 2 subunit (Ap3m2), transcript variant 2, mrna [NM_029505]	2.10509e-06	0.000342512	down	2.42874	-2.42874	-1.28021
A_51_P370470	Cyp20a1	Cytochrome P450, family 20, subfamily a, polypeptide 1 (Cyp20a1), mrna [NM_030013]	4.82783e-05	0.00155186	down	2.42165	-2.42165	-1.27599
A_52_P585652	Fndc3b	Fibronectin type III domain containing 3B (Fndc3b), mrna [NM_173182]	2.20706e-05	0.00102501	down	2.41843	-2.41843	-1.27407
A_51_P386503	Abhd15	Abhydrolase domain containing 15 (Abhd15), mrna [NM_026185]	6.4355e-05	0.00180394	down	2.41545	-2.41545	-1.27229
A_55_P1980556	Gm4316	2 cells egg cdna, RIKEN full-length enriched library, clone:B020013P16 product:unclassifiable, full insert sequence. [AK139732]	7.14118e-06	0.000610205	down	2.41475	-2.41475	-1.27187
A_51_P171616	Wnt10a	Wingless related MMTV integration site 10a (Wnt10a), mrna [NM_009518]	0.000273032	0.00415492	down	2.40072	-2.40072	-1.26347
A_55_P1953252	Ctnnd1	Catenin (cadherin associated protein), delta 1 (Ctnnd1), transcript variant 1, mrna [NM_007615]	6.07585e-06	0.000566272	down	2.39445	-2.39445	-1.25969
A_55_P2237432	Smarca1	SWI/SNF related, matrix associated, actin dependent regulator of chromatin, subfamily a, member 1 (Smarca1), transcript variant 2, mrna [NM_001290708]	3.35039e-05	0.00128193	down	2.38779	-2.38779	-1.25567
A_51_P153224	Zdhhc12	Zinc finger, DHHC domain containing 12 (Zdhhc12), transcript variant 1, mrna [NM_025428]	1.79143e-07	0.000202923	down	2.37822	-2.37822	-1.24988
A_51_P425680	Ivd	Isovaleryl coenzyme A dehydrogenase (Ivd), mrna [NM_019826]	9.5004e-06	0.000693484	down	2.37737	-2.37737	-1.24937
A_51_P280446	Sdf2l1	Stromal cell-derived factor 2-like 1 (Sdf2l1), mrna [NM_022324]	6.50196e-06	0.000586198	down	2.37445	-2.37445	-1.24759
A_66_P137462	Nsdhl	NAD(P) dependent steroid dehydrogenase-like (Nsdhl), mrna [NM_010941]	1.48009e-05	0.000841518	down	2.3654	-2.3654	-1.24209
A_66_P133404	2810417H13Rik	RIKEN cdna 2810417H13 gene (2810417H13Rik), mrna [NM_026515]	8.17883e-06	0.000657023	down	2.35302	-2.35302	-1.23451
A_52_P408438	Arpp19	Camp-regulated phosphoprotein 19 (Arpp19), transcript variant 1, mrna [NM_021548]	2.18382e-05	0.00102254	down	2.35037	-2.35037	-1.23289
A_55_P1990271	Fthl17	Ferritin, heavy polypeptide-like 17 (Fthl17), mrna [NM_031261]	0.000466937	0.00576842	down	2.34906	-2.34906	-1.23208
A_55_P2009507	Ocrl	Oculocerebrorenal syndrome of Lowe (Ocrl), mrna [NM_177215]	1.98447e-07	0.000208916	down	2.33938	-2.33938	-1.22613
A_55_P2081865	Slc2a8	Solute carrier family 2, (facilitated glucose transporter), member 8 (Slc2a8), mrna [NM_019488]	1.1789e-06	0.000289279	down	2.33891	-2.33891	-1.22584
A_51_P216593	Wfs1	Wolfram syndrome 1 homolog (human) (Wfs1), mrna [NM_011716]	0.00210853	0.0153584	down	2.33009	-2.33009	-1.22039
A_55_P2069850	Plp1	Proteolipid protein (myelin) 1 (Plp1), transcript variant 1, mrna [NM_011123]	2.44747e-05	0.00107798	down	2.32396	-2.32396	-1.21659
A_51_P466148	Bckdha	Branched chain ketoacid dehydrogenase E1, alpha polypeptide (Bckdha), mrna [NM_007533]	3.70272e-06	0.000433972	down	2.32074	-2.32074	-1.21459
A_55_P2086143	Cyp39a1	Cytochrome P450, family 39, subfamily a, polypeptide 1 (Cyp39a1), transcript variant 1, mrna [NM_018887]	1.71581e-05	0.000905609	down	2.30518	-2.30518	-1.20488
A_55_P2072233	Zcchc12	Zinc finger, CCHC domain containing 12 (Zcchc12), mrna [NM_028325]	1.9049e-05	0.000956937	down	2.30007	-2.30007	-1.20168
A_55_P2109479	Zfp941	Zinc finger protein 941 (Zfp941), mrna [NM_001001180]	5.25364e-06	0.000536005	down	2.29228	-2.29228	-1.19678
A_55_P1976490	Lman2l	Lectin, mannose-binding 2-like (Lman2l), mrna [NM_001013374]	1.54924e-07	0.000202923	down	2.29083	-2.29083	-1.19587
A_55_P2072391	Acp1	Acid phosphatase 1, soluble (Acp1), transcript variant 1, mrna [NM_001110239]	8.82746e-06	0.000676618	down	2.28876	-2.28876	-1.19457
A_55_P1967993	Kdelc1	KDEL (Lys-Asp-Glu-Leu) containing 1 (Kdelc1), mrna [NM_023645]	0.00011495	0.00247957	down	2.28226	-2.28226	-1.19047
A_51_P226142	Dennd6a	DENN/MADD domain containing 6A (Dennd6a), transcript variant 4, mrna [NM_001285467]	4.67253e-06	0.000497394	down	2.27201	-2.27201	-1.18397
A_51_P464029	Fads3	Fatty acid desaturase 3 (Fads3), mrna [NM_021890]	7.93574e-05	0.00201566	down	2.2649	-2.2649	-1.17944
A_51_P292368	Tmco6	Transmembrane and coiled-coil domains 6 (Tmco6), mrna [NM_028036]	2.73612e-06	0.00037502	down	2.25607	-2.25607	-1.17381
A_66_P116250	Efhd2	EF hand domain containing 2 (Efhd2), mrna [NM_025994]	5.50459e-05	0.00165224	down	2.25323	-2.25323	-1.17199
A_55_P2095563	Slc8a2	Solute carrier family 8 (sodium/calcium exchanger), member 2 (Slc8a2), mrna [NM_148946]	1.062e-05	0.000716275	down	2.23902	-2.23902	-1.16287
A_55_P2025883	Rims4	Regulating synaptic membrane exocytosis 4 (Rims4), mrna [NM_183023]	2.90688e-05	0.00119705	down	2.23443	-2.23443	-1.15991
A_52_P639567	Ate1	Arginyltransferase 1 (Ate1), transcript variant 1, mrna [NM_013799]	3.14284e-06	0.000400898	down	2.23363	-2.23363	-1.15939
A_51_P367866	Egr1	Early growth response 1 (Egr1), mrna [NM_007913]	1.91203e-05	0.000957684	down	2.23357	-2.23357	-1.15935
A_55_P2041444	Xlr3a	X-linked lymphocyte-regulated 3A (Xlr3a), mrna [NM_001110784]	0.000131843	0.00267413	down	2.23259	-2.23259	-1.15872
A_55_P2021659	Abcb8	ATP-binding cassette, sub-family B (MDR/TAP), member 8 (Abcb8), mrna [NM_029020]	7.00385e-06	0.000606347	down	2.22926	-2.22926	-1.15657
A_51_P345792	Tmem180	Transmembrane protein 180 (Tmem180), mrna [NM_029186]	8.03531e-06	0.000653731	down	2.22911	-2.22911	-1.15647
A_52_P164394	Fktn	Fukutin (Fktn), mrna [NM_139309]	0.000211248	0.0035457	down	2.22185	-2.22185	-1.15176
A_51_P507778	Sdr42e1	Short chain dehydrogenase/reductase family 42E, member 1 (Sdr42e1), mrna [NM_028725]	3.10212e-05	0.00123419	down	2.2213	-2.2213	-1.15141
A_66_P104190	Gsk3b	Glycogen synthase kinase 3 beta (Gsk3b), mrna [NM_019827]	3.17937e-05	0.00124584	down	2.21879	-2.21879	-1.14977
A_55_P1986486	Gtf2ird1	General transcription factor II I repeat domain-containing 1 (Gtf2ird1), transcript variant 1, mrna [NM_020331]	1.82619e-06	0.000326609	down	2.21683	-2.21683	-1.1485
A_51_P160372	Wbp1	WW domain binding protein 1 (Wbp1), transcript variant 1, mrna [NM_016757]	1.92242e-05	0.000960708	down	2.21668	-2.21668	-1.1484
A_51_P362209	Commd10	COMM domain containing 10 (Commd10), mrna [NM_178377]	1.13617e-06	0.000283574	down	2.2089	-2.2089	-1.14333
A_55_P2000738	Clcn6	Chloride channel 6 [Source:MGI Symbol;Acc:MGI:1347049] [ENSMUST00000030879]	9.90874e-06	0.000699263	down	2.20183	-2.20183	-1.1387
A_55_P2185548	Cdk8	Cyclin-dependent kinase 8 (Cdk8), mrna [NM_153599]	5.86922e-06	0.000556047	down	2.20126	-2.20126	-1.13833
A_51_P462918	Ehhadh	Enoyl-Coenzyme A, hydratase/3-hydroxyacyl Coenzyme A dehydrogenase (Ehhadh), mrna [NM_023737]	0.000227556	0.00371231	down	2.19959	-2.19959	-1.13723
A_52_P543824	Srsf6	Serine/arginine-rich splicing factor 6 (Srsf6), mrna [NM_026499]	3.49838e-06	0.00042122	down	2.19627	-2.19627	-1.13506
A_55_P2386544	2810004I08Rik	10, 11 days embryo whole body cdna, RIKEN full-length enriched library, clone:2810004I08 product:unclassifiable, full insert sequence. [AK012671]	0.000244995	0.00389743	down	2.19598	-2.19598	-1.13486
A_51_P227004	Cks1b	CDC28 protein kinase 1b (Cks1b), mrna [NM_016904]	6.49703e-06	0.000586198	down	2.18945	-2.18945	-1.13057
A_52_P281209	Kdm4a	Lysine (K)-specific demethylase 4A (Kdm4a), transcript variant 1, mrna [NM_001161823]	4.81387e-06	0.000503421	down	2.18372	-2.18372	-1.12679
A_51_P418056	Sc5d	Sterol-C5-desaturase (fungal ERG3, delta-5-desaturase) homolog (S. Cerevisae) (Sc5d), mrna [NM_172769]	4.28842e-05	0.00146215	down	2.17818	-2.17818	-1.12312
A_55_P2094964	Gm7931	PREDICTED: predicted pseudogene 7931 (Gm7931), mrna [XM_006504239]	1.78391e-07	0.000202923	down	2.17691	-2.17691	-1.12228
A_51_P201480	Stat3	Signal transducer and activator of transcription 3 (Stat3), transcript variant 1, mrna [NM_213659]	2.70515e-07	0.000208916	down	2.17605	-2.17605	-1.12171
A_51_P169693	Bst2	Bone marrow stromal cell antigen 2 (Bst2), mrna [NM_198095]	6.38612e-07	0.000233157	down	2.17601	-2.17601	-1.12168
A_55_P2121521	Hist1h3i	Histone cluster 1, H3i (Hist1h3i), mrna [NM_178207]	1.4757e-05	0.000840101	down	2.15665	-2.15665	-1.10879
A_52_P601688	Abcc1	ATP-binding cassette, sub-family C (CFTR/MRP), member 1 (Abcc1), mrna [NM_008576]	1.21187e-06	0.00029255	down	2.15093	-2.15093	-1.10496
A_55_P2069217	Prr13	Proline rich 13 (Prr13), transcript variant 1, mrna [NM_025385]	2.47236e-06	0.000366795	down	2.14468	-2.14468	-1.10076
A_55_P2000158	Pik3r3	Phosphatidylinositol 3 kinase, regulatory subunit, polypeptide 3 (p55) (Pik3r3), mrna [NM_181585]	2.34553e-06	0.000362302	down	2.14413	-2.14413	-1.10039
A_52_P189005	Gk5	Glycerol kinase 5 (putative) (Gk5), mrna [NM_177352]	0.000198177	0.00341055	down	2.14231	-2.14231	-1.09917
A_55_P2009187	Iffo1	Intermediate filament family orphan 1 (Iffo1), transcript variant 1, mrna [NM_001039669]	4.504e-06	0.000487679	down	2.14119	-2.14119	-1.09841
A_55_P2157033	Bace2	Beta-site APP-cleaving enzyme 2 (Bace2), mrna [NM_019517]	1.77845e-06	0.000323886	down	2.13446	-2.13446	-1.09387
A_66_P114695	Cdc25c	Cell division cycle 25C (Cdc25c), mrna [NM_009860]	2.39418e-07	0.000208916	down	2.13149	-2.13149	-1.09186
A_55_P2186395	LOC102640775	PREDICTED: cyclin-dependent kinases regulatory subunit 1-like (LOC102640775), mrna [XM_006519761]	6.13932e-07	0.000231596	down	2.12911	-2.12911	-1.09025
A_52_P332105	Ddhd1	DDHD domain containing 1 (Ddhd1), transcript variant 3, mrna [NM_001042719]	4.54987e-05	0.00150801	down	2.12685	-2.12685	-1.08872
A_55_P2065562	Aldh3a1	Aldehyde dehydrogenase family 3, subfamily A1 (Aldh3a1), transcript variant 1, mrna [NM_007436]	0.000120607	0.00255105	down	2.11991	-2.11991	-1.084
A_51_P105408	Alg14	Asparagine-linked glycosylation 14 (Alg14), mrna [NM_024178]	2.49916e-06	0.000366795	down	2.11947	-2.11947	-1.08371
A_55_P2169415	Cgn	Cingulin (Cgn), mrna [NM_001037711]	0.00101323	0.00937413	down	2.11094	-2.11094	-1.07788
A_55_P2057142	Cks1brt	CDC28 protein kinase 1b, retrogene (Cks1brt), mrna [NM_001037922]	1.47974e-06	0.000309326	down	2.11067	-2.11067	-1.0777
A_55_P1962305	Plac8	Placenta-specific 8 (Plac8), mrna [NM_139198]	0.000204993	0.00348441	down	2.1103	-2.1103	-1.07745
A_52_P590535	Fbln2	Fibulin 2 (Fbln2), transcript variant 1, mrna [NM_007992]	3.72209e-05	0.00135303	down	2.11025	-2.11025	-1.07742
A_52_P344290	F2r	Coagulation factor II (thrombin) receptor (f2r), mrna [NM_010169]	6.10211e-06	0.000567522	down	2.10819	-2.10819	-1.076
A_52_P602996	Cdip1	Cell death inducing Trp53 target 1 (Cdip1), mrna [NM_025670]	0.000259573	0.00402184	down	2.10628	-2.10628	-1.0747
A_55_P1983448	S100a4	S100 calcium binding protein A4 (S100a4), mrna [NM_011311]	1.08491e-05	0.000719276	down	2.10399	-2.10399	-1.07313
A_55_P2120278	Ube2l3	Ubiquitin-conjugating enzyme E2L 3 (Ube2l3), mrna [NM_009456]	5.90141e-06	0.000556047	down	2.10138	-2.10138	-1.07134
A_51_P270949	Hist1h1b	Histone cluster 1, H1b (Hist1h1b), mrna [NM_020034]	1.47078e-05	0.000840101	down	2.09995	-2.09995	-1.07035
A_55_P1956160	Gm8909	Predicted gene 8909 (Gm8909), mrna [NM_001081032]	0.00248451	0.0171604	down	2.09824	-2.09824	-1.06918
A_55_P2048937	Kif5c	Kinesin family member 5C (Kif5c), mrna [NM_008449]	1.33214e-06	0.000303808	down	2.09589	-2.09589	-1.06756
A_55_P1965308	Ccdc66	Coiled-coil domain containing 66 (Ccdc66), mrna [NM_177111]	4.94642e-05	0.0015732	down	2.09581	-2.09581	-1.06751
A_51_P392303	Lrrn3	Leucine rich repeat protein 3, neuronal (Lrrn3), transcript variant 2, mrna [NM_010733]	2.13818e-05	0.00101459	down	2.09549	-2.09549	-1.06729
A_52_P615375	Hist3h2a	Histone cluster 3, H2a [Source:MGI Symbol;Acc:MGI:2448458] [ENSMUST00000108817]	1.79482e-05	0.00092628	down	2.09265	-2.09265	-1.06533
A_55_P2046842	Tmem253	Transmembrane protein 253 (Tmem253), mrna [NM_001033805]	2.68468e-06	0.000374136	down	2.0907	-2.0907	-1.06399
A_55_P2031836	Gpr85	G protein-coupled receptor 85 (Gpr85), mrna [NM_145066]	4.19135e-05	0.00144567	down	2.07183	-2.07183	-1.0509
A_55_P2093874	Pbxip1	Pre B cell leukemia transcription factor interacting protein 1 (Pbxip1), mrna [NM_146131]	6.03688e-06	0.000563829	down	2.06682	-2.06682	-1.04741
A_51_P110081	Dmrta2	Doublesex and mab-3 related transcription factor like family A2 (Dmrta2), mrna [NM_172296]	6.57199e-06	0.000586468	down	2.06555	-2.06555	-1.04653
A_51_P503542	Zfp414	Zinc finger protein 414 (Zfp414), transcript variant 1, mrna [NM_026712]	2.5753e-06	0.000368974	down	2.06298	-2.06298	-1.04473
A_55_P1955577	Ccm2	Cerebral cavernous malformation 2 (Ccm2), transcript variant 1, mrna [NM_146014]	2.47785e-06	0.000366795	down	2.06106	-2.06106	-1.04338
A_66_P111090	Sctr	Secretin receptor (Sctr), mrna [NM_001012322]	0.000160611	0.00299633	down	2.05982	-2.05982	-1.04252
A_51_P422208	Dpagt1	Dolichyl-phosphate (UDP-N-acetylglucosamine) acetylglucosaminephosphotransferase 1 (glcnac-1-P transferase) (Dpagt1), mrna [NM_007875]	1.17495e-06	0.000289279	down	2.05898	-2.05898	-1.04193
A_52_P164161	Cyp51	Cytochrome P450, family 51 (Cyp51), mrna [NM_020010]	3.11149e-05	0.00123606	down	2.057	-2.057	-1.04055
A_52_P418665	Ttpal	Tocopherol (alpha) transfer protein-like (Ttpal), transcript variant 1, mrna [NM_029512]	2.23193e-05	0.001031	down	2.05391	-2.05391	-1.03837
A_51_P259603	Adcyap1r1	Adenylate cyclase activating polypeptide 1 receptor 1 (Adcyap1r1), transcript variant 1, mrna [NM_007407]	1.98314e-05	0.000978313	down	2.05234	-2.05234	-1.03727
A_51_P363947	Cdkn1a	Cyclin-dependent kinase inhibitor 1A (P21) (Cdkn1a), transcript variant 1, mrna [NM_007669]	0.000213921	0.00357157	down	2.05213	-2.05213	-1.03712
A_66_P139029	Efcab9	EF-hand calcium binding domain 9 (Efcab9), mrna [NM_027031]	4.83716e-05	0.00155186	down	2.03584	-2.03584	-1.02563
A_55_P2169417	BC021767	Cdna sequence BC021767 (BC021767), non-coding RNA [NR_033629]	0.00082289	0.00818205	down	2.03485	-2.03485	-1.02492
A_55_P1979986	Crcp	Calcitonin gene-related peptide-receptor component protein (Crcp), mrna [NM_007761]	2.29622e-06	0.000360998	down	2.02539	-2.02539	-1.0182
A_52_P72434	Khk	Ketohexokinase (Khk), mrna [NM_008439]	3.60052e-06	0.000428129	down	2.02448	-2.02448	-1.01755
A_51_P211341	Eif3j1	Eukaryotic translation initiation factor 3, subunit J1 (Eif3j1), mrna [NM_144545]	5.40768e-06	0.000541712	down	2.01862	-2.01862	-1.01337
A_51_P184910	Phpt1	Phosphohistidine phosphatase 1 (Phpt1), mrna [NM_029293]	3.98894e-05	0.0014075	down	2.00447	-2.00447	-1.00322
A_52_P657360	Tnni1	Troponin I, skeletal, slow 1 (Tnni1), transcript variant 1, mrna [NM_021467]	2.58278e-05	0.00111643	down	2.0043	-2.0043	-1.0031
A_51_P324871	Cyb561a3	Cytochrome b561 family, member A3 (Cyb561a3), transcript variant 1, mrna [NM_201351]	3.12161e-06	0.00039972	down	2.00338	-2.00338	-1.00244
A_55_P2164469	Gm11744	Predicted gene 11744 (Gm11744), mrna [NM_001163318]	1.05399e-05	0.000714151	down	1.9985	-1.9985	-0.99892
A_51_P394190	Lmo4	LIM domain only 4 (Lmo4), transcript variant 1, mrna [NM_010723]	9.12873e-07	0.000273555	down	1.99627	-1.99627	-0.99731
A_55_P1973838	Slc6a9	Solute carrier family 6 (neurotransmitter transporter, glycine), member 9 (Slc6a9), mrna [NM_008135]	7.21243e-05	0.00191422	down	1.99516	-1.99516	-0.996507
A_55_P1974783	Tsnax	Translin-associated factor X (Tsnax), mrna [NM_016909]	1.49251e-06	0.000309326	down	1.99089	-1.99089	-0.993416
A_55_P2180086	Lrrc28	Leucine rich repeat containing 28 (Lrrc28), transcript variant 1, mrna [NM_175124]	6.60127e-05	0.00182837	down	1.98875	-1.98875	-0.991862
A_55_P2097808	P4ha1	Procollagen-proline, 2-oxoglutarate 4-dioxygenase (proline 4-hydroxylase), alpha 1 polypeptide (p4ha1), mrna [NM_011030]	0.000230911	0.00375449	down	1.98857	-1.98857	-0.991729
A_55_P2130129	Kcnab1	Potassium voltage-gated channel, shaker-related subfamily, beta member 1 (Kcnab1), transcript variant 1, mrna [NM_010597]	3.23144e-05	0.00125347	down	1.98581	-1.98581	-0.989726
A_55_P2094158	Lhx6	LIM homeobox protein 6 (Lhx6), transcript variant 1, mrna [NM_008500]	0.000614627	0.00679523	down	1.98482	-1.98482	-0.989012
A_52_P685938	Efcab14	EF-hand calcium binding domain 14 (Efcab14), mrna [NM_172698]	5.60197e-06	0.000547518	down	1.97568	-1.97568	-0.982348
A_55_P2052897	Arhgap30	Rho gtpase activating protein 30 (Arhgap30), mrna [NM_001005508]	2.30912e-05	0.00104503	down	1.97398	-1.97398	-0.98111
A_51_P291749	Pecr	Peroxisomal trans-2-enoyl-coa reductase (Pecr), mrna [NM_023523]	7.59177e-08	0.000176517	down	1.9707	-1.9707	-0.978709
A_55_P2160676	Ret	Ret proto-oncogene (Ret), transcript variant 4, mrna [NM_001080780]	8.23316e-05	0.0020468	down	1.96639	-1.96639	-0.975549
A_52_P681488	Stx17	Syntaxin 17 (Stx17), mrna [NM_026343]	0.00239092	0.0167178	down	1.96627	-1.96627	-0.97546
A_55_P2027240	Engase	Endo-beta-N-acetylglucosaminidase (Engase), mrna [NM_172573]	5.74476e-05	0.00169402	down	1.96595	-1.96595	-0.975225
A_51_P405089	Lpcat1	Lysophosphatidylcholine acyltransferase 1 [Source:MGI Symbol;Acc:MGI:2384812] [ENSMUST00000022099]	0.00165852	0.0129909	down	1.96426	-1.96426	-0.973988
A_52_P671769	Arhgap18	Rho gtpase activating protein 18 (Arhgap18), mrna [NM_176837]	8.08134e-05	0.00202846	down	1.96321	-1.96321	-0.973213
A_55_P2021996	Hbs1l	Hbs1-like (S. Cerevisiae) (Hbs1l), transcript variant 3, mrna [NM_001145209]	4.71195e-05	0.00152953	down	1.96179	-1.96179	-0.972171
A_51_P245368	Abcb1b	ATP-binding cassette, sub-family B (MDR/TAP), member 1B (Abcb1b), mrna [NM_011075]	4.19932e-06	0.000467288	down	1.96178	-1.96178	-0.972164
A_55_P2448065	Sfxn2	Sideroflexin 2 (Sfxn2), mrna [NM_053196]	1.47328e-05	0.000840101	down	1.96052	-1.96052	-0.971233
A_51_P283083	Armc1	Armadillo repeat containing 1 (Armc1), mrna [NM_028840]	1.47301e-05	0.000840101	down	1.9587	-1.9587	-0.969896
A_51_P133369	Scly	Selenocysteine lyase (Scly), mrna [NM_016717]	0.000115865	0.00249564	down	1.95527	-1.95527	-0.967367
A_66_P128918	Hacl1	2-hydroxyacyl-coa lyase 1 (Hacl1), mrna [NM_019975]	0.000359427	0.00492965	down	1.95411	-1.95411	-0.966513
A_55_P2137887	Mpdz	Multiple PDZ domain protein (Mpdz), mrna [NM_010820]	0.00154139	0.0123538	down	1.95158	-1.95158	-0.964645
A_55_P2079490	Parp6	Poly (ADP-ribose) polymerase family, member 6 (Parp6), transcript variant 1, mrna [NM_001205239]	1.19295e-06	0.000289565	down	1.94912	-1.94912	-0.96282
A_51_P148314	Fam117a	Family with sequence similarity 117, member A (Fam117a), mrna [NM_172543]	8.7935e-07	0.000273555	down	1.94874	-1.94874	-0.96254
A_51_P221132	L2hgdh	L-2-hydroxyglutarate dehydrogenase (l2hgdh), mrna [NM_145443]	1.09402e-05	0.000719276	down	1.94196	-1.94196	-0.957512
A_52_P619192	Rundc3b	RUN domain containing 3B (Rundc3b), mrna [NM_198620]	0.000148316	0.00285374	down	1.93719	-1.93719	-0.953968
A_51_P353914	Icam5	Intercellular adhesion molecule 5, telencephalin (Icam5), mrna [NM_008319]	0.000250562	0.00393358	down	1.93341	-1.93341	-0.951148
A_52_P87892	Fam175b	Family with sequence similarity 175, member B (Fam175b), mrna [NM_198017]	1.46097e-05	0.000840101	down	1.93293	-1.93293	-0.950787
A_55_P2117243	Npm1	Nucleophosmin 1 (Npm1), transcript variant 3, mrna [NM_001252261]	1.00196e-06	0.00028019	down	1.93217	-1.93217	-0.950225
A_55_P2052370	Tia1	Cytotoxic granule-associated RNA binding protein 1 (Tia1), transcript variant 1, mrna [NM_011585]	0.000265417	0.00407555	down	1.93159	-1.93159	-0.949792
A_55_P2058297	Sgip1	SH3-domain GRB2-like (endophilin) interacting protein 1 (Sgip1), transcript variant 1, mrna [NM_001285852]	6.92856e-05	0.00187905	down	1.92901	-1.92901	-0.947861
A_51_P355943	Mvd	Mevalonate (diphospho) decarboxylase (Mvd), transcript variant 1, mrna [NM_138656]	3.12007e-05	0.00123619	down	1.92829	-1.92829	-0.947321
A_52_P132165	Hsd17b11	Hydroxysteroid (17-beta) dehydrogenase 11 (Hsd17b11), mrna [NM_053262]	5.21831e-05	0.00161479	down	1.92828	-1.92828	-0.947318
A_55_P2025038	Cpe	Carboxypeptidase E (Cpe), mrna [NM_013494]	1.92395e-06	0.000332009	down	1.92635	-1.92635	-0.94587
A_52_P654965	Eif3j2	Eukaryotic translation initiation factor 3, subunit J2 (Eif3j2), mrna [NM_001256055]	2.87502e-05	0.00118923	down	1.92463	-1.92463	-0.944581
A_51_P119429	Nckap1l	NCK associated protein 1 like (Nckap1l), mrna [NM_153505]	3.4514e-07	0.000208916	down	1.92307	-1.92307	-0.943413
A_55_P1960238	Slc2a6	Solute carrier family 2 (facilitated glucose transporter), member 6 (Slc2a6), transcript variant 1, mrna [NM_172659]	3.8123e-06	0.000444369	down	1.92211	-1.92211	-0.942693
A_55_P2143517	Fstl1	Follistatin-like 1 (Fstl1), mrna [NM_008047]	2.54032e-06	0.000368974	down	1.91984	-1.91984	-0.940983
A_51_P355040	Nsun3	NOL1/NOP2/Sun domain family member 3 [Source:MGI Symbol;Acc:MGI:2146565] [ENSMUST00000063089]	3.07089e-05	0.00123281	down	1.91922	-1.91922	-0.940522
A_51_P124568	Mpp1	Membrane protein, palmitoylated (Mpp1), mrna [NM_008621]	1.92627e-05	0.000961546	down	1.91886	-1.91886	-0.94025
A_51_P511250	Fam46b	Family with sequence similarity 46, member B (Fam46b), mrna [NM_175307]	0.000169789	0.00309183	down	1.91858	-1.91858	-0.940039
A_51_P359485	Zfpl1	Zinc finger like protein 1 (Zfpl1), mrna [NM_024231]	2.80834e-06	0.000379401	down	1.91833	-1.91833	-0.939855
A_52_P657317	Tmem160	Transmembrane protein 160 (Tmem160), mrna [NM_026938]	1.09069e-05	0.000719276	down	1.91783	-1.91783	-0.939475
A_55_P1971963	Tmem176b	Transmembrane protein 176B (Tmem176b), transcript variant 1, mrna [NM_023056]	3.89782e-06	0.000450582	down	1.91336	-1.91336	-0.936106
A_55_P1980061	Tmem189	Transmembrane protein 189 (Tmem189), mrna [NM_145538]	7.97598e-05	0.00201666	down	1.91281	-1.91281	-0.93569
A_51_P198434	H2-K1	Histocompatibility 2, K1, K region (H2-K1), transcript variant 1, mrna [NM_001001892]	0.000121481	0.00256043	down	1.9107	-1.9107	-0.934099
A_51_P115905	Disp2	Dispatched homolog 2 (Drosophila) [Source:MGI Symbol;Acc:MGI:2388733] [ENSMUST00000063975]	0.00262623	0.0178135	down	1.90727	-1.90727	-0.931509
A_66_P121862	1700001K23Rik	RIKEN cdna 1700001K23 gene (1700001K23Rik), long non-coding RNA [NR_036590]	1.68905e-05	0.000902265	down	1.90533	-1.90533	-0.93004
A_55_P2129696	Smad9	SMAD family member 9 (Smad9), mrna [NM_019483]	4.18098e-06	0.000466422	down	1.90003	-1.90003	-0.926026
A_55_P1979403	9630033F20Rik	RIKEN cdna 9630033F20 gene (9630033F20Rik), mrna [NM_177003]	2.51944e-05	0.00109873	down	1.89742	-1.89742	-0.924037
A_52_P366105	Tmem55b	Transmembrane protein 55b (Tmem55b), mrna [NM_001033271]	0.000143049	0.00279507	down	1.89036	-1.89036	-0.918659
A_51_P354038	Tmc6	Transmembrane channel-like gene family 6 (Tmc6), transcript variant 1, mrna [NM_145439]	5.59399e-06	0.000547518	down	1.88967	-1.88967	-0.918134
A_52_P456750	Aph1b	Anterior pharynx defective 1b homolog (C. Elegans) (Aph1b), mrna [NM_177583]	4.22068e-05	0.00144923	down	1.88903	-1.88903	-0.917649
A_52_P605834	Tm9sf3	Transmembrane 9 superfamily member 3 (Tm9sf3), mrna [NM_133352]	1.53374e-06	0.000309801	down	1.88812	-1.88812	-0.916951
A_55_P2062891	Atf2	Activating transcription factor 2 (Atf2), transcript variant 1, mrna [NM_001025093]	1.90578e-05	0.000956937	down	1.88766	-1.88766	-0.916601
A_55_P1999760	Lrrc51	Leucine rich repeat containing 51 (Lrrc51), transcript variant 3, mrna [NM_001162974]	0.000216689	0.00359988	down	1.88498	-1.88498	-0.914552
A_55_P2164778	Ptdss1	Phosphatidylserine synthase 1 (Ptdss1), mrna [NM_008959]	6.03433e-05	0.00173488	down	1.88341	-1.88341	-0.913351
A_55_P2071059	Nab2	Ngfi-A binding protein 2 (Nab2), transcript variant 1, mrna [NM_008668]	1.41731e-06	0.000309326	down	1.88312	-1.88312	-0.913129
A_51_P446510	Emp3	Epithelial membrane protein 3 (Emp3), transcript variant 1, mrna [NM_010129]	0.000142647	0.00279152	down	1.88067	-1.88067	-0.911244
A_51_P388819	Hpcal4	Hippocalcin-like 4 (Hpcal4), mrna [NM_174998]	4.40841e-05	0.0014765	down	1.87929	-1.87929	-0.910187
A_55_P1999882	Gm14499	Predicted gene 14499 (Gm14499), mrna [NM_001277184]	0.000448704	0.00561859	down	1.87566	-1.87566	-0.907398
A_52_P409833	Plat	Plasminogen activator, tissue (Plat), mrna [NM_008872]	4.48195e-06	0.000487166	down	1.87479	-1.87479	-0.906732
A_52_P664617	Zfp472	Zinc finger protein 472 (Zfp472), mrna [NM_153063]	1.00504e-05	0.000702667	down	1.87434	-1.87434	-0.906386
A_51_P145415	Lpcat3	Lysophosphatidylcholine acyltransferase 3 (Lpcat3), mrna [NM_145130]	8.0915e-06	0.000656228	down	1.87095	-1.87095	-0.903773
A_55_P2155016	Ssbp1	Single-stranded DNA binding protein 1 (Ssbp1), transcript variant 3, mrna [NM_001286663]	0.000793039	0.00797498	down	1.8706	-1.8706	-0.903499
A_55_P1973451	Stra6	Stimulated by retinoic acid gene 6 (Stra6), transcript variant 1, mrna [NM_001162476]	0.000152365	0.00290005	down	1.86957	-1.86957	-0.90271
A_55_P2022519	Tmem108	Transmembrane protein 108 (Tmem108), mrna [NM_178638]	1.41847e-05	0.00082891	down	1.86497	-1.86497	-0.899151
A_55_P2040425	Guf1	GUF1 gtpase homolog (S. Cerevisiae) (Guf1), mrna [NM_172711]	0.000149167	0.00286387	down	1.8637	-1.8637	-0.898167
A_51_P128336	Serinc5	Serine incorporator 5 (Serinc5), mrna [NM_172588]	0.000478187	0.00586802	down	1.86031	-1.86031	-0.895543
A_51_P485240	Adipor1	Adiponectin receptor 1 (Adipor1), mrna [NM_028320]	9.19578e-06	0.000681614	down	1.85826	-1.85826	-0.893953
A_51_P500718	Dck	Deoxycytidine kinase (Dck), mrna [NM_007832]	0.00012193	0.00256591	down	1.85514	-1.85514	-0.891526
A_55_P2151273	Elovl1	Elongation of very long chain fatty acids (FEN1/Elo2, SUR4/Elo3, yeast)-like 1 (Elovl1), transcript variant 1, mrna [NM_001039176]	1.15486e-05	0.000742876	down	1.85277	-1.85277	-0.889687
A_51_P160787	Art5	ADP-ribosyltransferase 5 (Art5), transcript variant 1, mrna [NM_007491]	0.000208128	0.00351078	down	1.84411	-1.84411	-0.882921
A_55_P1979335	1810062G17Rik	RIKEN cdna 1810062G17 gene (1810062G17Rik), mrna [NM_028183]	0.000582623	0.00656106	down	1.84068	-1.84068	-0.880239
A_52_P263870	Cdc23	CDC23 cell division cycle 23 (Cdc23), mrna [NM_178347]	0.000277019	0.00418817	down	1.83641	-1.83641	-0.876892
A_51_P455897	Fam64a	Family with sequence similarity 64, member A (Fam64a), mrna [NM_144526]	8.17989e-06	0.000657023	down	1.83639	-1.83639	-0.876873
A_55_P1964183	Dysf	Dysferlin (Dysf), transcript variant 2, mrna [NM_001077694]	6.7083e-05	0.00184184	down	1.83549	-1.83549	-0.876162
A_51_P148612	Cox7a1	Cytochrome c oxidase subunit viia 1 (Cox7a1), mrna [NM_009944]	0.000370971	0.00502403	down	1.83192	-1.83192	-0.873358
A_51_P399889	Ap4b1	Adaptor-related protein complex AP-4, beta 1 (Ap4b1), transcript variant 1, mrna [NM_026193]	2.71496e-06	0.00037502	down	1.8269	-1.8269	-0.869398
A_55_P2162712	Tph2	Tryptophan hydroxylase 2 (Tph2), mrna [NM_173391]	1.93762e-05	0.000963854	down	1.82634	-1.82634	-0.868952
A_51_P463497	Rnh1	Ribonuclease/angiogenin inhibitor 1 (Rnh1), transcript variant 1, mrna [NM_145135]	4.52531e-05	0.00150756	down	1.82469	-1.82469	-0.867648
A_55_P2039289	Hspb6	Heat shock protein, alpha-crystallin-related, B6 (Hspb6), mrna [NM_001012401]	2.83912e-07	0.000208916	down	1.82431	-1.82431	-0.867351
A_55_P2015495	Abat	4-aminobutyrate aminotransferase (Abat), transcript variant 1, mrna [NM_172961]	2.02052e-05	0.00098413	down	1.82147	-1.82147	-0.865102
A_55_P2007530	Spag16	Sperm associated antigen 16 (Spag16), transcript variant 1, mrna [NM_029160]	5.52346e-05	0.00165543	down	1.82083	-1.82083	-0.864597
A_55_P2058957	Syt1	Synaptotagmin I (Syt1), transcript variant 1, mrna [NM_001252341]	3.30465e-06	0.000410528	down	1.81768	-1.81768	-0.862095
A_55_P1988789	Acss2	Acyl-coa synthetase short-chain family member 2 (Acss2), mrna [NM_019811]	7.15617e-05	0.00190927	down	1.81459	-1.81459	-0.859646
A_55_P2185323	Gmps	Guanine monophosphate synthetase (Gmps), mrna [NM_001033300]	0.000183506	0.00323752	down	1.81094	-1.81094	-0.856737
A_66_P124858	Diras2	DIRAS family, GTP-binding RAS-like 2 (Diras2), mrna [NM_001024474]	0.000200394	0.00343798	down	1.80902	-1.80902	-0.855209
A_55_P2167486	Resp18	Regulated endocrine-specific protein 18 (Resp18), mrna [NM_009049]	2.9129e-05	0.00119705	down	1.80844	-1.80844	-0.854747
A_55_P2034710	Clvs1	Clavesin 1 (Clvs1), mrna [NM_028940]	6.68323e-06	0.000591027	down	1.80591	-1.80591	-0.852726
A_55_P2170963	Gspt1	G1 to S phase transition 1 (Gspt1), transcript variant 1, mrna [NM_146066]	1.78595e-06	0.000323886	down	1.80437	-1.80437	-0.851496
A_51_P279437	Mfsd2a	Major facilitator superfamily domain containing 2A (Mfsd2a), mrna [NM_029662]	0.00303291	0.0195942	down	1.80381	-1.80381	-0.851045
A_51_P118650	Wdr6	WD repeat domain 6 (Wdr6), mrna [NM_031392]	9.75647e-06	0.000695912	down	1.80128	-1.80128	-0.849025
A_52_P581440	Wasf2	WAS protein family, member 2 (Wasf2), mrna [NM_153423]	9.07193e-06	0.000681376	down	1.80048	-1.80048	-0.84838
A_51_P270355	Dclk1	Doublecortin-like kinase 1 (Dclk1), transcript variant 1, mrna [NM_019978]	5.70625e-05	0.00168731	down	1.80016	-1.80016	-0.848126
A_52_P330540	Mis18a	MIS18 kinetochore protein homolog A (S. Pombe) (Mis18a), mrna [NM_025642]	3.9064e-06	0.000450582	down	1.79788	-1.79788	-0.846298
A_55_P1970905	Lin28b	Lin-28 homolog B (C. Elegans) (Lin28b), mrna [NM_001031772]	7.17022e-06	0.000611504	down	1.79691	-1.79691	-0.845515
A_52_P391983	Nt5c2	5'-nucleotidase, cytosolic II (Nt5c2), transcript variant 3, mrna [NM_029810]	5.74115e-06	0.000551362	down	1.79596	-1.79596	-0.844752
A_52_P515282	1110051M20Rik	RIKEN cdna 1110051M20 gene (1110051M20Rik), transcript variant 2, mrna [NM_175123]	1.26416e-05	0.000778949	down	1.79579	-1.79579	-0.844621
A_55_P2014511	Amd2	S-adenosylmethionine decarboxylase 2 (Amd2), mrna [NM_007444]	5.88232e-05	0.00171315	down	1.79438	-1.79438	-0.843484
A_55_P2099448	Slc12a2	Solute carrier family 12, member 2 (Slc12a2), mrna [NM_009194]	0.000171485	0.00311339	down	1.79315	-1.79315	-0.842498
A_51_P309158	Snx20	Sorting nexin 20 (Snx20), mrna [NM_027840]	5.17425e-05	0.00160974	down	1.78813	-1.78813	-0.838449
A_52_P237159	Spty2d1	SPT2, Suppressor of Ty, domain containing 1 (S. Cerevisiae) (Spty2d1), mrna [NM_175318]	0.00134676	0.0113326	down	1.78745	-1.78745	-0.837899
A_55_P2058851	Fancf	Fanconi anemia, complementation group F (Fancf), mrna [NM_001115087]	0.000253199	0.0039609	down	1.78695	-1.78695	-0.837502
A_55_P2123101	Dos	Downstream of Stk11 (Dos), transcript variant 1, mrna [NM_001195268]	2.51317e-06	0.00036763	down	1.78582	-1.78582	-0.836586
A_51_P408561	Oard1	O-acyl-ADP-ribose deacylase 1 (Oard1), transcript variant 2, mrna [NM_207219]	1.83584e-05	0.000938264	down	1.783	-1.783	-0.834303
A_51_P483159	Gchfr	GTP cyclohydrolase I feedback regulator (Gchfr), mrna [NM_177157]	4.73613e-05	0.00153506	down	1.77704	-1.77704	-0.829475
A_51_P320481	Mcee	Methylmalonyl coa epimerase (Mcee), mrna [NM_028626]	1.27554e-05	0.000783723	down	1.77512	-1.77512	-0.827917
A_51_P354652	Slc25a30	Solute carrier family 25, member 30 (Slc25a30), mrna [NM_026232]	3.50086e-05	0.00131177	down	1.77433	-1.77433	-0.827275
A_51_P466371	Pitpna	Phosphatidylinositol transfer protein, alpha (Pitpna), mrna [NM_008850]	8.25561e-07	0.000270154	down	1.77361	-1.77361	-0.826688
A_52_P686760	Gdf11	Growth differentiation factor 11 (Gdf11), mrna [NM_010272]	0.000496391	0.00600631	down	1.77359	-1.77359	-0.826669
A_52_P483280	Lamp2	Lysosomal-associated membrane protein 2 (Lamp2), transcript variant 2, mrna [NM_010685]	5.90687e-05	0.00171563	down	1.77078	-1.77078	-0.824388
A_51_P520966	Icosl	Icos ligand (Icosl), mrna [NM_015790]	3.3632e-05	0.00128193	down	1.76972	-1.76972	-0.823523
A_55_P2012729	Kcnh2	Potassium voltage-gated channel, subfamily H (eag-related), member 2 (Kcnh2), mrna [NM_013569]	0.000352817	0.00487914	down	1.76862	-1.76862	-0.822626
A_55_P2000177	5031439G07Rik	RIKEN cdna 5031439G07 gene (5031439G07Rik), mrna [NM_001033273]	0.00202297	0.0149221	down	1.76857	-1.76857	-0.822586
A_55_P2042217	Fam161a	Adult male aorta and vein cdna, RIKEN full-length enriched library, clone:A530023B02 product:weakly similar to OVARC1001399 PROTEIN (FRAGMENT) [Homo sapiens], full insert sequence. [AK040751]	0.000146967	0.00284015	down	1.76733	-1.76733	-0.821574
A_55_P2101696	Gnat2	Guanine nucleotide binding protein, alpha transducing 2 (Gnat2), mrna [NM_008141]	0.000443034	0.00557614	down	1.76447	-1.76447	-0.819234
A_55_P2075706	Asphd1	Aspartate beta-hydroxylase domain containing 1 (Asphd1), mrna [NM_001039645]	1.52025e-05	0.00085247	down	1.76398	-1.76398	-0.818838
A_55_P1962586	LOC102637634	PREDICTED: keratin-associated protein 20-2-like (LOC102637634), mrna [XM_006523125]	1.09864e-06	0.000283574	down	1.75909	-1.75909	-0.814832
A_55_P1983558	Tmed1	Transmembrane emp24 domain containing 1 (Tmed1), mrna [NM_010744]	6.58461e-06	0.000586468	down	1.75737	-1.75737	-0.813415
A_51_P356579	Mxra7	Matrix-remodelling associated 7 (Mxra7), mrna [NM_026280]	6.34755e-05	0.00178836	down	1.75482	-1.75482	-0.811322
A_55_P2010778	Il11ra1	Interleukin 11 receptor, alpha chain 1 (Il11ra1), transcript variant 3, mrna [NM_001172054]	4.98161e-06	0.000516602	down	1.75358	-1.75358	-0.810302
A_55_P2000384	Pcnxl3	Pecanex-like 3 (Drosophila) (Pcnxl3), mrna [NM_144868]	1.10155e-05	0.000721782	down	1.74965	-1.74965	-0.807069
A_52_P181759	Eif5a2	Eukaryotic translation initiation factor 5A2 (Eif5a2), mrna [NM_177586]	1.97041e-06	0.000335896	down	1.74955	-1.74955	-0.806988
A_55_P2108988	Kcnip3	Kv channel interacting protein 3, calsenilin (Kcnip3), transcript variant 2, mrna [NM_001111331]	3.43025e-05	0.00129711	down	1.74748	-1.74748	-0.805273
A_51_P392429	Mrgpre	MAS-related GPR, member E (Mrgpre), mrna [NM_175534]	0.000251535	0.00394306	down	1.74725	-1.74725	-0.805087
A_51_P201971	Setd8	SET domain containing (lysine methyltransferase) 8 (Setd8), mrna [NM_030241]	1.50542e-06	0.000309326	down	1.74719	-1.74719	-0.805036
A_52_P519783	Ltk	Leukocyte tyrosine kinase (Ltk), transcript variant 4, mrna [NM_203345]	0.000916098	0.00878074	down	1.74659	-1.74659	-0.804539
A_55_P2050902	Fetub	Fetuin beta (Fetub), transcript variant 1, mrna [NM_021564]	4.10944e-05	0.00143164	down	1.74653	-1.74653	-0.804488
A_55_P2039566	Arhgap23	Rho gtpase activating protein 23 (Arhgap23), mrna [NM_021493]	5.37306e-05	0.00163588	down	1.74554	-1.74554	-0.803672
A_52_P485971	Scap	SREBF chaperone (Scap), transcript variant 1, mrna [NM_001001144]	2.60017e-06	0.000368974	down	1.74541	-1.74541	-0.803565
A_66_P117389	Rcn2	Reticulocalbin 2 (Rcn2), transcript variant 1, mrna [NM_011992]	6.96713e-05	0.00188664	down	1.74422	-1.74422	-0.80258
A_52_P628067	Cdca3	Cell division cycle associated 3 (Cdca3), mrna [NM_013538]	1.87285e-06	0.00032963	down	1.7427	-1.7427	-0.801324
A_55_P2096395	Cdc42bpa	CDC42 binding protein kinase alpha (Cdc42bpa), mrna [NM_001033285]	0.000102356	0.00231579	down	1.74124	-1.74124	-0.800118
A_51_P121455	Slc25a39	Solute carrier family 25, member 39 (Slc25a39), mrna [NM_026542]	5.8544e-05	0.00171165	down	1.74045	-1.74045	-0.799458
A_55_P2047345	Sat2	Spermidine/spermine N1-acetyl transferase 2 (Sat2), mrna [NM_026991]	0.000101034	0.00230189	down	1.73882	-1.73882	-0.798105
A_51_P297069	Tmod1	Tropomodulin 1 (Tmod1), mrna [NM_021883]	0.00107874	0.00976745	down	1.73482	-1.73482	-0.79479
A_55_P2426564	1500004A13Rik	Adult male cerebellum cdna, RIKEN full-length enriched library, clone:1500004A13 product:unclassifiable, full insert sequence. [AK075724]	0.00244056	0.0169416	down	1.73411	-1.73411	-0.794195
A_55_P2056739	Col16a1	Collagen, type XVI, alpha 1 (Col16a1), mrna [NM_028266]	7.74212e-05	0.0019862	down	1.72963	-1.72963	-0.79046
A_52_P298002	Gch1	GTP cyclohydrolase 1 (Gch1), mrna [NM_008102]	3.60544e-06	0.000428129	down	1.72912	-1.72912	-0.79004
A_55_P2137309	Kctd11	Potassium channel tetramerisation domain containing 11 (Kctd11), mrna [NM_153143]	8.34703e-05	0.00206398	down	1.72325	-1.72325	-0.78513
A_55_P2083609	Dkk3	Dickkopf homolog 3 (Xenopus laevis) (Dkk3), mrna [NM_015814]	9.67494e-06	0.000694975	down	1.72069	-1.72069	-0.782987
A_52_P284889	Prkcz	Protein kinase C, zeta (Prkcz), transcript variant 1, mrna [NM_008860]	0.000660789	0.00709914	down	1.71633	-1.71633	-0.779328
A_51_P220343	Wisp1	WNT1 inducible signaling pathway protein 1 (Wisp1), mrna [NM_018865]	0.00052693	0.00620879	down	1.71601	-1.71601	-0.779059
A_55_P2187171	Sv2c	Synaptic vesicle glycoprotein 2c (Sv2c), mrna [NM_029210]	1.65413e-05	0.000892241	down	1.71285	-1.71285	-0.776398
A_55_P1969156	Pam	Peptidylglycine alpha-amidating monooxygenase (Pam), mrna [NM_013626]	4.37231e-05	0.00147218	down	1.71189	-1.71189	-0.775594
A_55_P1970867	Gm5779	Predicted gene 5779 (Gm5779), non-coding RNA [NR_033602]	9.53519e-06	0.000693484	down	1.70732	-1.70732	-0.771735
A_66_P128593	Lims1	LIM and senescent cell antigen-like domains 1 (Lims1), transcript variant 3, mrna [NM_001193303]	1.78595e-05	0.00092628	down	1.70429	-1.70429	-0.769167
A_51_P266224	Limd1	LIM domains containing 1 (Limd1), mrna [NM_013860]	1.61494e-05	0.000882846	down	1.70404	-1.70404	-0.768956
A_55_P1961863	Pcdhga9	Protocadherin gamma subfamily A, 9 (Pcdhga9), mrna [NM_033592]	8.22974e-06	0.000659813	down	1.704	-1.704	-0.768923
A_55_P2179398	Alg1	Asparagine-linked glycosylation 1 (beta-1,4-mannosyltransferase) (Alg1), mrna [NM_145362]	9.32519e-07	0.000273555	down	1.70266	-1.70266	-0.767788
A_51_P313638	Slc26a6	Solute carrier family 26, member 6 (Slc26a6), mrna [NM_134420]	0.000349971	0.00485726	down	1.70182	-1.70182	-0.767078
A_51_P341349	Mtap	Methylthioadenosine phosphorylase (Mtap), mrna [NM_024433]	7.14568e-05	0.00190859	down	1.70108	-1.70108	-0.766455
A_51_P183165	Pcif1	PDX1 C-terminal inhibiting factor 1 (Pcif1), mrna [NM_146129]	0.00174083	0.0134284	down	1.69993	-1.69993	-0.765473
A_55_P2095039	Ncmap	Noncompact myelin associated protein (Ncmap), transcript variant 5, mrna [NM_001243306]	6.54278e-05	0.00181901	down	1.69938	-1.69938	-0.765009
A_55_P2050495	Slc29a3	Solute carrier family 29 (nucleoside transporters), member 3 (Slc29a3), mrna [NM_023596]	0.00017305	0.00312928	down	1.69919	-1.69919	-0.764844
A_51_P400375	0610007P14Rik	RIKEN cdna 0610007P14 gene (0610007P14Rik), mrna [NM_021446]	8.46894e-06	0.000666794	down	1.69798	-1.69798	-0.763823
A_52_P104824	Diap3	Diaphanous homolog 3 (Drosophila) (Diap3), mrna [NM_019670]	3.19421e-05	0.00124766	down	1.69698	-1.69698	-0.762969
A_52_P550049	Nfya	Nuclear transcription factor-Y alpha (Nfya), transcript variant 1, mrna [NM_001110832]	9.22857e-07	0.000273555	down	1.69698	-1.69698	-0.762968
A_55_P2046485	Zfp81	Zinc finger protein 81 (Zfp81), mrna [NM_207541]	5.14606e-05	0.00160369	down	1.69479	-1.69479	-0.761105
A_51_P213334	Hdac11	Histone deacetylase 11 (Hdac11), mrna [NM_144919]	5.64649e-05	0.00167525	down	1.69134	-1.69134	-0.758162
A_65_P07361	Trim14	Tripartite motif-containing 14 (Trim14), mrna [NM_029077]	0.000588268	0.00660598	down	1.68973	-1.68973	-0.756792
A_52_P853177	Angptl2	Angiopoietin-like 2 (Angptl2), mrna [NM_011923]	6.70732e-05	0.00184184	down	1.68889	-1.68889	-0.756075
A_51_P395293	Ccz1	CCZ1 vacuolar protein trafficking and biogenesis associated (Ccz1), mrna [NM_177682]	1.57493e-05	0.000870787	down	1.68726	-1.68726	-0.754686
A_55_P1997609	Crhr1	Corticotropin releasing hormone receptor 1 (Crhr1), mrna [NM_007762]	0.000893	0.00862498	down	1.68626	-1.68626	-0.753825
A_55_P2074656	Padi2	Peptidyl arginine deiminase, type II (Padi2), mrna [NM_008812]	1.39471e-05	0.000823721	down	1.6862	-1.6862	-0.753772
A_55_P2004777	Micall2	MICAL-like 2 (Micall2), mrna [NM_174850]	1.17105e-05	0.000744294	down	1.67665	-1.67665	-0.74558
A_51_P419571	Polr2d	Polymerase (RNA) II (DNA directed) polypeptide D (Polr2d), transcript variant 2, mrna [NM_027101]	6.66903e-05	0.00183592	down	1.67658	-1.67658	-0.745522
A_55_P2048119	Slc29a4	Solute carrier family 29 (nucleoside transporters), member 4 (Slc29a4), mrna [NM_146257]	2.87377e-05	0.00118923	down	1.67445	-1.67445	-0.74369
A_66_P121059	Mirg	Mirna containing gene (Mirg), long non-coding RNA [NR_028265]	7.24489e-05	0.00191422	down	1.67428	-1.67428	-0.743545
A_55_P2022181	Arvcf	Armadillo repeat gene deleted in velo-cardio-facial syndrome (Arvcf), transcript variant 1, mrna [NM_033474]	6.20918e-05	0.00175835	down	1.67142	-1.67142	-0.741076
A_55_P2070786	Mrps14	PREDICTED: mitochondrial ribosomal protein S14 (Mrps14), transcript variant X1, mrna [XM_006496954]	0.000358962	0.00492769	down	1.67114	-1.67114	-0.740835
A_55_P1992487	Hmbs	Hydroxymethylbilane synthase, mrna (cdna clone MGC:6604 IMAGE:3487642), complete cds. [BC003861]	3.54799e-07	0.000208916	down	1.67103	-1.67103	-0.740738
A_51_P387845	Fam120a	Family with sequence similarity 120, member A (Fam120a), mrna [NM_001033268]	0.00013107	0.00266378	down	1.6709	-1.6709	-0.740628
A_55_P1957747	Inip	INTS3 and NABP interacting protein (Inip), mrna [NM_001013577]	2.36518e-05	0.00105812	down	1.67043	-1.67043	-0.740218
A_55_P2109377	Camk2b	Calcium/calmodulin-dependent protein kinase II, beta (Camk2b), transcript variant 1, mrna [NM_001174053]	0.000131719	0.00267291	down	1.66385	-1.66385	-0.734523
A_51_P172054	Gas6	Growth arrest specific 6 (Gas6), mrna [NM_019521]	2.7526e-05	0.00115935	down	1.66334	-1.66334	-0.734081
A_52_P213696	Fndc5	Fibronectin type III domain containing 5 (Fndc5), mrna [NM_027402]	6.26906e-05	0.00177077	down	1.66179	-1.66179	-0.732737
A_55_P1986123	Sccpdh	Saccharopine dehydrogenase (putative) (Sccpdh), mrna [NM_178653]	7.07893e-06	0.00060747	down	1.65721	-1.65721	-0.728758
A_51_P472249	Slc7a7	Solute carrier family 7 (cationic amino acid transporter, y+ system), member 7 (Slc7a7), transcript variant 1, mrna [NM_011405]	0.00160377	0.012688	down	1.65459	-1.65459	-0.726474
A_51_P229105	Cetn3	Centrin 3 (Cetn3), mrna [NM_007684]	2.25336e-05	0.00103587	down	1.6527	-1.6527	-0.724825
A_66_P135106	Slco3a1	Solute carrier organic anion transporter family, member 3a1 (Slco3a1), transcript variant 2, mrna [NM_001038643]	3.1489e-05	0.00124205	down	1.64976	-1.64976	-0.722252
A_52_P11402	Lrrc24	Leucine rich repeat containing 24 (Lrrc24), mrna [NM_198119]	0.000149688	0.00286526	down	1.64959	-1.64959	-0.722106
A_51_P255304	Cav3	Caveolin 3 (Cav3), mrna [NM_007617]	0.00338813	0.0211528	down	1.649	-1.649	-0.721594
A_51_P454217	Nfkb2	Nuclear factor of kappa light polypeptide gene enhancer in B cells 2, p49/p100 (Nfkb2), transcript variant 1, mrna [NM_019408]	3.18928e-05	0.00124766	down	1.64887	-1.64887	-0.721482
A_51_P122845	Naa50	N(alpha)-acetyltransferase 50, nate catalytic subunit (Naa50), mrna [NM_028108]	9.2224e-05	0.00219988	down	1.64526	-1.64526	-0.71832
A_66_P105074	Enpp5	Ectonucleotide pyrophosphatase/phosphodiesterase 5 (Enpp5), transcript variant 1, mrna [NM_032003]	2.89233e-07	0.000208916	down	1.64439	-1.64439	-0.71755
A_55_P1975400	Flnc	Filamin C, gamma (Flnc), mrna [NM_001081185]	7.4669e-05	0.0019473	down	1.64125	-1.64125	-0.714794
A_55_P1988158	Esd	Esterase D/formylglutathione hydrolase (Esd), transcript variant 1, mrna [NM_001285423]	1.59281e-05	0.000875837	down	1.64021	-1.64021	-0.713883
A_51_P143901	Tm9sf2	Transmembrane 9 superfamily member 2 (Tm9sf2), mrna [NM_080556]	6.54217e-05	0.00181901	down	1.63921	-1.63921	-0.713002
A_51_P272553	Bhlhe40	Basic helix-loop-helix family, member e40 (Bhlhe40), mrna [NM_011498]	0.00409488	0.0240334	down	1.63851	-1.63851	-0.712384
A_55_P1975430	St3gal3	ST3 beta-galactoside alpha-2,3-sialyltransferase 3 (St3gal3), transcript variant 1, mrna [NM_009176]	0.000151052	0.00288003	down	1.63829	-1.63829	-0.71219
A_55_P2023484	Osbpl5	Oxysterol binding protein-like 5 (Osbpl5), transcript variant 1, mrna [NM_024289]	4.29506e-06	0.00047674	down	1.63746	-1.63746	-0.711461
A_55_P2019113	Apol7b	Apolipoprotein L 7b (Apol7b), mrna [NM_001024848]	5.8867e-05	0.00171315	down	1.63706	-1.63706	-0.711103
A_51_P328300	Pdia4	Protein disulfide isomerase associated 4 (Pdia4), mrna [NM_009787]	0.000666854	0.00714	down	1.63696	-1.63696	-0.711021
A_55_P2067895	Krba1	KRAB-A domain containing 1 (Krba1), mrna [NM_133922]	0.000135478	0.00270937	down	1.63653	-1.63653	-0.710639
A_52_P428496	Rhoa	Ras homolog gene family, member A (Rhoa), mrna [NM_016802]	5.42209e-05	0.00164242	down	1.63219	-1.63219	-0.706809
A_55_P1968295	Pacsin3	Protein kinase C and casein kinase substrate in neurons 3 (Pacsin3), transcript variant 1, mrna [NM_028733]	9.97623e-05	0.00228589	down	1.62868	-1.62868	-0.7037
A_52_P138723	Edc3	Enhancer of mrna decapping 3 homolog (S. Cerevisiae) (Edc3), mrna [NM_153799]	0.000224032	0.00368389	down	1.62849	-1.62849	-0.703531
A_52_P536494	Mycn	V-myc myelocytomatosis viral related oncogene, neuroblastoma derived (avian) (Mycn), mrna [NM_008709]	0.000548609	0.00633604	down	1.62321	-1.62321	-0.698846
A_55_P2097616	Stxbp1	Syntaxin binding protein 1 (Stxbp1), transcript variant 1, mrna [NM_001113569]	1.99575e-05	0.000978535	down	1.62224	-1.62224	-0.697989
A_51_P473259	Dpyd	Dihydropyrimidine dehydrogenase (Dpyd), mrna [NM_170778]	5.72731e-05	0.00169128	down	1.62071	-1.62071	-0.696623
A_55_P2055975	Ppip5k1	Diphosphoinositol pentakisphosphate kinase 1 (Ppip5k1), mrna [NM_178795]	8.868e-06	0.000676618	down	1.62052	-1.62052	-0.696454
A_55_P2096043	Acot11	Acyl-coa thioesterase 11 (Acot11), mrna [NM_025590]	0.000651235	0.0070393	down	1.61877	-1.61877	-0.694894
A_51_P397834	Dpm1	Dolichol-phosphate (beta-D) mannosyltransferase 1 (Dpm1), mrna [NM_010072]	0.000878803	0.00853454	down	1.61446	-1.61446	-0.691052
A_55_P1993518	Tbc1d14	TBC1 domain family, member 14 (Tbc1d14), transcript variant 1, mrna [NM_001113362]	6.4116e-06	0.000585132	down	1.61324	-1.61324	-0.689957
A_55_P2177488	Hist2h2be	Histone cluster 2, h2be (Hist2h2be), mrna [NM_178214]	0.00671282	0.0332532	down	1.6105	-1.6105	-0.687504
A_55_P1965101	Xlr3b	X-linked lymphocyte-regulated 3B (Xlr3b), mrna [NM_001081643]	1.14557e-05	0.000742052	down	1.60979	-1.60979	-0.686875
A_55_P2050602	Ncam1	Neural cell adhesion molecule 1 (Ncam1), transcript variant 2, mrna [NM_010875]	0.000218444	0.00360891	down	1.60899	-1.60899	-0.686153
A_52_P358076	Ppp2ca	Protein phosphatase 2 (formerly 2A), catalytic subunit, alpha isoform (Ppp2ca), mrna [NM_019411]	1.46582e-06	0.000309326	down	1.60813	-1.60813	-0.685384
A_52_P209172	Mrpl41	Mitochondrial ribosomal protein L41 (Mrpl41), mrna [NM_001031808]	9.81355e-06	0.00069748	down	1.6071	-1.6071	-0.684459
A_52_P239735	Sdf4	Stromal cell derived factor 4 (Sdf4), mrna [NM_011341]	3.95479e-05	0.00140204	down	1.60684	-1.60684	-0.684229
A_51_P136460	Zmat2	Zinc finger, matrin type 2 (Zmat2), mrna [NM_025594]	5.24318e-05	0.00161513	down	1.60641	-1.60641	-0.683844
A_55_P2072288	Tmem167b	Transmembrane protein 167B (Tmem167b), mrna [NM_026198]	0.000237182	0.00382547	down	1.60499	-1.60499	-0.682568
A_55_P2208866	C78283	Lung RCB-0558 LLC cdna, RIKEN full-length enriched library, clone:G730044N01 product:unclassifiable, full insert sequence. [AK144862]	0.00171158	0.01327	down	1.5991	-1.5991	-0.677263
A_51_P509961	Slc5a10	Solute carrier family 5 (sodium/glucose cotransporter), member 10 (Slc5a10), mrna [NM_001033227]	0.000485444	0.00591762	down	1.59832	-1.59832	-0.676554
A_55_P2002557	Srebf1	Sterol regulatory element binding transcription factor 1 (Srebf1), mrna [NM_011480]	7.12959e-05	0.00190848	down	1.59624	-1.59624	-0.674681
A_55_P2148744	Gm6625	PREDICTED: predicted gene 6625 (Gm6625), transcript variant X1, mrna [XM_006531543]	2.7899e-05	0.00116935	down	1.59546	-1.59546	-0.673977
A_55_P2303717	AW413774	UI-M-AQ0-cix-n-17-0-UI.s1 NIH_BMAP_MHI cdna clone UI-M-AQ0-cix-n-17-0-UI 3', mrna sequence [CD775100]	2.5719e-05	0.00111282	down	1.5945	-1.5945	-0.673101
A_51_P224575	Gnpat	Glyceronephosphate O-acyltransferase (Gnpat), mrna [NM_010322]	3.15995e-06	0.000400898	down	1.59355	-1.59355	-0.672245
A_55_P1963965	Hcrtr1	Hypocretin (orexin) receptor 1 (Hcrtr1), transcript variant 1, mrna [NM_198959]	0.000207931	0.00351078	down	1.59053	-1.59053	-0.669505
A_51_P392928	Mthfd1	Methylenetetrahydrofolate dehydrogenase (NADP+ dependent), methenyltetrahydrofolate cyclohydrolase, formyltetrahydrofolate synthase (Mthfd1), mrna [NM_138745]	1.51053e-05	0.000850719	down	1.59047	-1.59047	-0.66945
A_51_P487298	Vasn	Vasorin (Vasn), mrna [NM_139307]	0.000125576	0.00259354	down	1.58999	-1.58999	-0.669022
A_52_P264905	Cab39l	Calcium binding protein 39-like (Cab39l), mrna [NM_026908]	3.31601e-06	0.000410528	down	1.5881	-1.5881	-0.667298
A_55_P2133706	Susd5	Sushi domain containing 5 (Susd5), mrna [NM_001101510]	0.000164089	0.00303081	down	1.588	-1.588	-0.667209
A_55_P1998396	Eif2ak4	Eukaryotic translation initiation factor 2 alpha kinase 4 (Eif2ak4), transcript variant 1, mrna [NM_013719]	1.53058e-05	0.000854903	down	1.58773	-1.58773	-0.666966
A_52_P253004	Ralb	V-ral simian leukemia viral oncogene homolog B (ras related) (Ralb), mrna [NM_022327]	5.15996e-06	0.000532488	down	1.58587	-1.58587	-0.665274
A_55_P2168383	Myo18b	Myosin xviiib (Myo18b), mrna [NM_028901]	0.00011473	0.00247724	down	1.57909	-1.57909	-0.659098
A_55_P2164189	Sfpq	Splicing factor proline/glutamine rich (polypyrimidine tract binding protein associated) (Sfpq), transcript variant 1, mrna [NM_023603]	1.74477e-05	0.000914337	down	1.57885	-1.57885	-0.658879
A_55_P2021285	Cpped1	Calcineurin-like phosphoesterase domain containing 1 (Cpped1), mrna [NM_146067]	1.77768e-05	0.000926094	down	1.57827	-1.57827	-0.658348
A_55_P2443568	Ube4a	Ubiquitination factor E4A (Ube4a), mrna [NM_145400]	0.00399089	0.0236271	down	1.57772	-1.57772	-0.657838
A_52_P600318	Scamp2	Secretory carrier membrane protein 2 (Scamp2), mrna [NM_022813]	4.25719e-05	0.00145452	down	1.57718	-1.57718	-0.657343
A_55_P2143851	Gm996	Predicted gene 996 (Gm996), mrna [NM_001005424]	0.00012307	0.00257276	down	1.57717	-1.57717	-0.657339
A_55_P2412319	A830052D11Rik	RIKEN cdna A830052D11 gene (A830052D11Rik), long non-coding RNA [NR_045403]	0.000318249	0.00457761	down	1.572	-1.572	-0.652602
A_55_P2022337	Dhcr7	7-dehydrocholesterol reductase (Dhcr7), mrna [NM_007856]	0.00286236	0.0188675	down	1.57189	-1.57189	-0.652502
A_55_P2097553	C77080	Expressed sequence C77080 (C77080), transcript variant 1, mrna [NM_001033189]	2.12209e-06	0.000343246	down	1.57043	-1.57043	-0.651161
A_51_P100997	Serpinb3c	Serine (or cysteine) peptidase inhibitor, clade B, member 3C (Serpinb3c), mrna [NM_201363]	0.000136225	0.00271448	down	1.57012	-1.57012	-0.650873
A_51_P453995	Gm11961	Predicted gene 11961 (Gm11961), transcript variant 2, long non-coding RNA [NR_027797]	0.000905152	0.00870359	down	1.56924	-1.56924	-0.650069
A_52_P84901	Slc44a1	Solute carrier family 44, member 1 (Slc44a1), transcript variant 1, mrna [NM_133891]	0.00152071	0.0122519	down	1.56726	-1.56726	-0.648246
A_51_P278550	Tecr	Trans-2,3-enoyl-coa reductase (Tecr), transcript variant 1, mrna [NM_134118]	1.86245e-05	0.000943549	down	1.56527	-1.56527	-0.646413
A_52_P110689	Orc3	Origin recognition complex, subunit 3 (Orc3), transcript variant 1, mrna [NM_015824]	0.00103702	0.00950469	down	1.56372	-1.56372	-0.644979
A_55_P2161595	Hpca	Hippocalcin (Hpca), transcript variant 1, mrna [NM_001130419]	9.17864e-06	0.000681487	down	1.56359	-1.56359	-0.644862
A_55_P2179834	Gatad2a	GATA zinc finger domain containing 2A (Gatad2a), transcript variant 1, mrna [NM_145596]	0.000100944	0.00230184	down	1.56304	-1.56304	-0.644359
A_55_P2014229	Sema4a	Sema domain, immunoglobulin domain (Ig), transmembrane domain (TM) and short cytoplasmic domain, (semaphorin) 4A (Sema4a), transcript variant 1, mrna [NM_013658]	1.07712e-05	0.000719276	down	1.56234	-1.56234	-0.643711
A_55_P2100065	Fsd1l	Fibronectin type III and SPRY domain containing 1-like (Fsd1l), transcript variant 2, mrna [NM_176966]	0.00129992	0.0110649	down	1.56177	-1.56177	-0.64318
A_55_P2074927	Gm7932	10 days neonate cortex cdna, RIKEN full-length enriched library, clone:A830086M05 product:hypothetical protein, full insert sequence. [AK139445]	0.00133038	0.0112375	down	1.56162	-1.56162	-0.643047
A_55_P1982563	Rhbdf1	Rhomboid family 1 (Drosophila) (Rhbdf1), transcript variant 1, mrna [NM_010117]	0.000199296	0.00342328	down	1.56027	-1.56027	-0.641794
A_51_P284608	Cd74	CD74 antigen (invariant polypeptide of major histocompatibility complex, class II antigen-associated) (Cd74), transcript variant 1, mrna [NM_001042605]	2.77804e-05	0.00116586	down	1.55997	-1.55997	-0.641519
A_55_P1968969	LOC102637269	PREDICTED: protein transport protein Sec61 subunit gamma-like (LOC102637269), mrna [XM_006496391]	6.47524e-05	0.00181049	down	1.55988	-1.55988	-0.641434
A_66_P105288	Rplp0	Ribosomal protein, large, P0 (Rplp0), mrna [NM_007475]	0.000201289	0.00344782	down	1.55886	-1.55886	-0.640491
A_51_P512992	Entpd3	Ectonucleoside triphosphate diphosphohydrolase 3 (Entpd3), mrna [NM_178676]	0.000244444	0.00389426	down	1.55863	-1.55863	-0.64028
A_55_P1958350	Nipsnap3b	Nipsnap homolog 3B (C. Elegans) (Nipsnap3b), mrna [NM_025623]	1.9013e-05	0.000956937	down	1.55824	-1.55824	-0.639916
A_51_P450527	Tagln	Transgelin (Tagln), mrna [NM_011526]	0.00321899	0.0203908	down	1.55453	-1.55453	-0.636481
A_55_P1975326	Tmem259	Transmembrane protein 259 (Tmem259), mrna [NM_001003949]	0.000143053	0.00279507	down	1.55429	-1.55429	-0.636254
A_52_P634822	Nap1l4	Nucleosome assembly protein 1-like 4 (Nap1l4), transcript variant 2, mrna [NM_008672]	4.33442e-05	0.00147193	down	1.55343	-1.55343	-0.635454
A_55_P2337033	2310065F04Rik	RIKEN cdna 2310065F04 gene (2310065F04Rik), long non-coding RNA [NR_038055]	0.00011462	0.00247724	down	1.55007	-1.55007	-0.632335
A_55_P2021149	Cltb	Clathrin, light polypeptide (Lcb) [Source:MGI Symbol;Acc:MGI:1921575] [ENSMUST00000091609]	0.0103315	0.0447554	down	1.54751	-1.54751	-0.629947
A_52_P409731	Scamp5	Secretory carrier membrane protein 5 (Scamp5), mrna [NM_020270]	2.32033e-05	0.00104811	down	1.5464	-1.5464	-0.628916
A_51_P276235	Pnpla7	Patatin-like phospholipase domain containing 7 (Pnpla7), mrna [NM_146251]	0.000122351	0.00257141	down	1.54469	-1.54469	-0.627314
A_52_P663413	P4ha2	Procollagen-proline, 2-oxoglutarate 4-dioxygenase (proline 4-hydroxylase), alpha II polypeptide (p4ha2), transcript variant 2, mrna [NM_011031]	0.000401618	0.00526165	down	1.544	-1.544	-0.626677
A_55_P2119969	Bdh2	3-hydroxybutyrate dehydrogenase, type 2 (Bdh2), transcript variant 1, mrna [NM_001172055]	0.000980591	0.00917311	down	1.54086	-1.54086	-0.623732
A_55_P2036280	Psen2	Presenilin 2 (Psen2), transcript variant 1, mrna [NM_011183]	0.00173153	0.0133847	down	1.54024	-1.54024	-0.623155
A_55_P2029420	2610318N02Rik	RIKEN cdna 2610318N02 gene (2610318N02Rik), mrna [NM_183287]	2.66934e-06	0.000373175	down	1.5302	-1.5302	-0.613716
A_55_P2027136	Hist1h3f	Histone cluster 1, H3f (Hist1h3f), mrna [NM_013548]	0.00221688	0.0158666	down	1.53008	-1.53008	-0.613608
A_52_P325527	Edil3	EGF-like repeats and discoidin I-like domains 3 (Edil3), transcript variant 2, mrna [NM_010103]	4.18471e-05	0.00144541	down	1.52938	-1.52938	-0.612951
A_55_P2046519	Rps6kl1	Ribosomal protein S6 kinase-like 1 (Rps6kl1), mrna [NM_146244]	0.00398366	0.023597	down	1.52843	-1.52843	-0.612052
A_55_P2110998	Gpr153	G protein-coupled receptor 153 (Gpr153), mrna [NM_178406]	5.98692e-05	0.00173092	down	1.52508	-1.52508	-0.608885
A_55_P1961210	Trp53inp2	Transformation related protein 53 inducible nuclear protein 2 (Trp53inp2), mrna [NM_178111]	1.73956e-05	0.00091426	down	1.52408	-1.52408	-0.607935
A_52_P123693	E130304I02Rik	RIKEN cdna E130304I02 gene (E130304I02Rik), long non-coding RNA [NR_033567]	0.0106215	0.0456337	down	1.52287	-1.52287	-0.606794
A_55_P2093336	Htr3a	5-hydroxytryptamine (serotonin) receptor 3A (Htr3a), transcript variant 1, mrna [NM_013561]	8.40962e-06	0.000664801	down	1.5205	-1.5205	-0.604548
A_55_P2036337	Ifnar1	Interferon (alpha and beta) receptor 1 (Ifnar1), mrna [NM_010508]	5.12252e-05	0.00160369	down	1.51946	-1.51946	-0.603558
A_55_P1954021	Scarb1	Scavenger receptor class B, member 1 (Scarb1), transcript variant 1, mrna [NM_016741]	1.12364e-06	0.000283574	down	1.51907	-1.51907	-0.603192
A_55_P2075657	5330426L24Rik	Adult male pituitary gland cdna, RIKEN full-length enriched library, clone:5330426L24 product:unclassifiable, full insert sequence. [AK019910]	0.000568905	0.00647078	down	1.51386	-1.51386	-0.598228
A_55_P2140423	Arfip2	ADP-ribosylation factor interacting protein 2 (Arfip2), mrna [NM_029802]	0.000412008	0.00534075	down	1.51364	-1.51364	-0.598025
A_65_P06446	Tfrc	Transferrin receptor (Tfrc), mrna [NM_011638]	0.0029528	0.0192568	down	1.51312	-1.51312	-0.597528
A_55_P1997741	Slc9a8	Solute carrier family 9 (sodium/hydrogen exchanger), member 8 (Slc9a8), transcript variant 1, mrna [NM_148929]	8.5963e-06	0.000669768	down	1.51285	-1.51285	-0.597265
A_55_P2020326	Madcam1	Mucosal vascular addressin cell adhesion molecule 1 (Madcam1), mrna [NM_013591]	1.74048e-05	0.00091426	down	1.50948	-1.50948	-0.594051
A_55_P2070940	Krtap20-2	Keratin associated protein 20-2 (Krtap20-2), mrna [NM_001163615]	0.00312169	0.0200126	down	1.50839	-1.50839	-0.59301
A_55_P1970631	Vps54	Vacuolar protein sorting 54 (yeast) (Vps54), transcript variant 1, mrna [NM_139061]	0.00125662	0.0108177	down	1.50276	-1.50276	-0.587615
A_55_P2046812	Sparc	Secreted acidic cysteine rich glycoprotein (Sparc), transcript variant 1, mrna [NM_009242]	3.0931e-06	0.000398926	down	1.50184	-1.50184	-0.586732
A_55_P2108476	Mavs	Mitochondrial antiviral signaling protein (Mavs), transcript variant 1, mrna [NM_144888]	0.000786687	0.0079382	down	1.50175	-1.50175	-0.586646
A_55_P2099610	Plekha6	Pleckstrin homology domain containing, family A member 6 (Plekha6), transcript variant 1, mrna [NM_182930]	0.00371054	0.0224702	down	1.50014	-1.50014	-0.585097
A_51_P495077	Ift22	Intraflagellar transport 22 (Ift22), mrna [NM_026073]	0.00183321	0.0139366	up	1.50101	1.50101	0.58593
A_55_P2087013	Hipk1	Homeodomain interacting protein kinase 1 (Hipk1), mrna [NM_010432]	0.000432955	0.00551291	up	1.50369	1.50369	0.588505
A_55_P2022369	Lbh	Limb-bud and heart (Lbh), mrna [NM_029999]	1.57814e-05	0.000871466	up	1.50663	1.50663	0.591326
A_51_P379976	Arl4a	ADP-ribosylation factor-like 4A (Arl4a), transcript variant 2, mrna [NM_001039515]	1.07775e-05	0.000719276	up	1.50698	1.50698	0.591663
A_55_P2002122	Rgs12	Regulator of G-protein signaling 12 (Rgs12), transcript variant 1, mrna [NM_173402]	4.90065e-05	0.00156503	up	1.5151	1.5151	0.599411
A_66_P129976	Apba1	Amyloid beta (A4) precursor protein binding, family A, member 1 (Apba1), mrna [NM_177034]	0.000134967	0.00270366	up	1.51807	1.51807	0.602242
A_51_P445841	Deptor	DEP domain containing MTOR-interacting protein (Deptor), transcript variant 1, mrna [NM_145470]	1.054e-05	0.000714151	up	1.52142	1.52142	0.605414
A_55_P2022327	Slc38a6	Solute carrier family 38, member 6 (Slc38a6), mrna [NM_001037717]	0.00704986	0.0343717	up	1.52143	1.52143	0.605424
A_55_P2167769	Arid1a	AT rich interactive domain 1A (SWI-like) (Arid1a), mrna [NM_001080819]	0.00165086	0.0129473	up	1.5215	1.5215	0.605495
A_55_P1962334	Trim71	Tripartite motif-containing 71 (Trim71), mrna [NM_001042503]	1.93962e-05	0.000963854	up	1.52275	1.52275	0.606677
A_55_P2160761	Zcchc2	Zinc finger, CCHC domain containing 2 (Zcchc2), transcript variant A, mrna [NM_001122676]	0.00020313	0.00346207	up	1.52349	1.52349	0.607381
A_52_P102783	Dync2h1	Dynein cytoplasmic 2 heavy chain 1 (Dync2h1), mrna [NM_029851]	0.00204186	0.0150139	up	1.52432	1.52432	0.608161
A_55_P2080021	Papss2	3'-phosphoadenosine 5'-phosphosulfate synthase 2 (Papss2), transcript variant 1, mrna [NM_011864]	8.7863e-05	0.00213097	up	1.52567	1.52567	0.609448
A_51_P201982	Angpt2	Angiopoietin 2 (Angpt2), mrna [NM_007426]	0.00016786	0.00307317	up	1.52676	1.52676	0.610476
A_52_P655285	Zfp462	Zinc finger protein 462 (Zfp462), mrna [NM_172867]	0.00135456	0.0113743	up	1.52685	1.52685	0.610562
A_55_P2337138	Ago2	Argonaute RISC catalytic subunit 2 [Source:MGI Symbol;Acc:MGI:2446632] [ENSMUST00000044113]	0.00316588	0.0201817	up	1.52981	1.52981	0.613355
A_55_P2432388	Prr14l	Proline rich 14-like (Prr14l), mrna [NM_194340]	0.000110785	0.00243369	up	1.53288	1.53288	0.616246
A_55_P2178733	Tbc1d1	TBC1 domain family, member 1 (Tbc1d1), transcript variant 1, mrna [NM_019636]	3.21656e-05	0.00125196	up	1.54112	1.54112	0.623981
A_52_P432969	Pcdh19	Protocadherin 19 (Pcdh19), transcript variant 1, mrna [NM_001105245]	0.000935812	0.00889444	up	1.54157	1.54157	0.6244
A_55_P2088550	Rpl10l	Ribosomal protein L10-like (Rpl10l), mrna [NM_001162933]	0.000508474	0.00608211	up	1.54208	1.54208	0.624878
A_51_P416509	Hist1h1a	Histone cluster 1, H1a (Hist1h1a), mrna [NM_030609]	2.71314e-05	0.00115359	up	1.5462	1.5462	0.628729
A_55_P1983268	4930444P10Rik	RIKEN cdna 4930444P10 gene (4930444P10Rik), mrna [NM_001243238]	0.000591235	0.00662919	up	1.54714	1.54714	0.6296
A_52_P485905	Mdm4	Transformed mouse 3T3 cell double minute 4 (Mdm4), mrna [NM_008575]	0.000103961	0.00233725	up	1.54843	1.54843	0.630806
A_66_P106808	Scn3a	Sodium channel, voltage-gated, type III, alpha (Scn3a), mrna [NM_018732]	0.00808327	0.0376921	up	1.54863	1.54863	0.630991
A_55_P2358679	Trim56	Tripartite motif-containing 56 [Source:MGI Symbol;Acc:MGI:2685298] [ENSMUST00000054384]	0.00011208	0.00244874	up	1.55813	1.55813	0.63982
A_55_P2117579	Ppih	Peptidyl prolyl isomerase H (Ppih), transcript variant 2, mrna [NM_001110129]	0.00444218	0.0253879	up	1.55829	1.55829	0.639962
A_55_P1954258	Zfp652	Zinc finger protein 652 (Zfp652), mrna [NM_201609]	0.000531266	0.00622869	up	1.55845	1.55845	0.640115
A_52_P413584	Nrip1	Nuclear receptor interacting protein 1 [Source:MGI Symbol;Acc:MGI:1315213] [ENSMUST00000121927]	0.0020075	0.0148502	up	1.55882	1.55882	0.640453
A_52_P670735	1700030J22Rik	RIKEN cdna 1700030J22 gene (1700030J22Rik), mrna [NM_027103]	0.00804585	0.0376006	up	1.55904	1.55904	0.640661
A_55_P1960641	Trpt1	Trna phosphotransferase 1 (Trpt1), transcript variant 1, mrna [NM_153597]	1.13582e-07	0.000202923	up	1.56155	1.56155	0.642976
A_52_P113672	Chml	Choroideremia-like (Chml), mrna [NM_021350]	4.11024e-06	0.000463553	up	1.56361	1.56361	0.644877
A_51_P479645	Cdnf	Cerebral dopamine neurotrophic factor (Cdnf), mrna [NM_177647]	0.000132035	0.00267565	up	1.56464	1.56464	0.645831
A_55_P2257341	2410004I01Rik	RIKEN cdna 2410004I01 gene (2410004I01Rik), long non-coding RNA [NR_037963]	0.00109274	0.00982838	up	1.56636	1.56636	0.647419
A_55_P2306336	Kcnmb4os2	PREDICTED: potassium large conductance calcium-activated channel, subfamily M, beta member 4, opposite strand 2 (Kcnmb4os2), transcript variant X2, ncrna [XR_380814]	9.15438e-05	0.00219194	up	1.56749	1.56749	0.648459
A_52_P175242	Irs1	Insulin receptor substrate 1 (Irs1), mrna [NM_010570]	0.00365012	0.0222189	up	1.56751	1.56751	0.648471
A_66_P128079	Krt8	Blastocyst blastocyst cdna, RIKEN full-length enriched library, clone:I1C0017I01 product:keratin complex 2, basic, gene 8, full insert sequence. [AK166854]	8.31918e-06	0.00066112	up	1.56835	1.56835	0.649252
A_55_P1980292	Purb	Purine rich element binding protein B (Purb), mrna [NM_011221]	1.01132e-05	0.000703578	up	1.56889	1.56889	0.64974
A_55_P2101001	Smad3	SMAD family member 3 (Smad3), mrna [NM_016769]	2.64964e-05	0.00113314	up	1.57372	1.57372	0.654182
A_55_P2108708	Kcne3	Potassium voltage-gated channel, Isk-related subfamily, gene 3 (Kcne3), transcript variant 4, mrna [NM_001190870]	0.00784389	0.0369621	up	1.57378	1.57378	0.654231
A_66_P113760	Acvr2a	Activin receptor IIA (Acvr2a), mrna [NM_007396]	0.00694676	0.0340741	up	1.57926	1.57926	0.659252
A_55_P2035326	D5Ertd605e	DNA segment, Chr 5, ERATO Doi 605, expressed (D5Ertd605e), long non-coding RNA [NR_033625]	2.62886e-06	0.000368974	up	1.57929	1.57929	0.659278
A_55_P2032633	BC022960	PREDICTED: cdna sequence BC022960 (BC022960), mrna [XM_006529013]	0.000175729	0.00315705	up	1.58028	1.58028	0.66018
A_51_P224311	Popdc2	Popeye domain containing 2 (Popdc2), transcript variant 2, mrna [NM_022318]	7.96142e-05	0.00201666	up	1.58403	1.58403	0.663602
A_52_P676956	Tirap	Toll-interleukin 1 receptor (TIR) domain-containing adaptor protein (Tirap), transcript variant 2, mrna [NM_054096]	1.8237e-05	0.000935257	up	1.5863	1.5863	0.66567
A_55_P2075996	Cpne1	Copine I (Cpne1), transcript variant 1, mrna [NM_170588]	1.24212e-05	0.000772495	up	1.58788	1.58788	0.667099
A_51_P393067	Ap4m1	Adaptor-related protein complex AP-4, mu 1 (Ap4m1), mrna [NM_021392]	9.10889e-06	0.000681376	up	1.59104	1.59104	0.669966
A_55_P2155582	Nin	Ninein (Nin), transcript variant 2, mrna [NM_008697]	0.00338623	0.0211439	up	1.59236	1.59236	0.671164
A_52_P81101	Ipmk	Inositol polyphosphate multikinase (Ipmk), mrna [NM_027184]	6.77503e-05	0.00185748	up	1.59338	1.59338	0.672089
A_55_P1955279	Specc1	Sperm antigen with calponin homology and coiled-coil domains 1 (Specc1), transcript variant 1, mrna [NM_001281818]	0.00382691	0.0229485	up	1.59392	1.59392	0.672578
A_51_P195958	Phlda1	Pleckstrin homology-like domain, family A, member 1 (Phlda1), mrna [NM_009344]	3.08028e-07	0.000208916	up	1.59492	1.59492	0.673488
A_66_P114176	Hist2h2ab	Histone cluster 2, h2ab (Hist2h2ab), mrna [NM_178213]	0.00278342	0.0185186	up	1.59669	1.59669	0.675086
A_51_P159503	Rnf213	Ring finger protein 213 [Source:MGI Symbol;Acc:MGI:1289196] [ENSMUST00000093902]	0.0112838	0.0475065	up	1.59884	1.59884	0.677024
A_51_P172231	Gsdmd	Gasdermin D (Gsdmd), mrna [NM_026960]	7.69846e-06	0.000638077	up	1.59972	1.59972	0.67782
A_51_P219166	Mfap3l	Microfibrillar-associated protein 3-like (Mfap3l), transcript variant 1, mrna [NM_027756]	0.00144469	0.0118547	up	1.60314	1.60314	0.680897
A_66_P121965	1110032F04Rik	RIKEN cdna 1110032F04 gene (1110032F04Rik), mrna [NM_001167996]	5.19335e-05	0.00161292	up	1.60449	1.60449	0.682118
A_55_P2037702	Gm10638	Predicted gene 10638 (Gm10638), long non-coding RNA [NR_027829]	0.0118396	0.0491148	up	1.60769	1.60769	0.684987
A_55_P2106096	Fam171a1	Family with sequence similarity 171, member A1 (Fam171a1), mrna [NM_001081161]	1.18169e-05	0.000746829	up	1.60905	1.60905	0.686213
A_52_P111031	Pcdh17	Protocadherin 17 (Pcdh17), mrna [NM_001013753]	0.000122958	0.00257276	up	1.60999	1.60999	0.687055
A_55_P2329680	Dyrk2	PREDICTED: dual-specificity tyrosine-(Y)-phosphorylation regulated kinase 2 (Dyrk2), transcript variant X1, mrna [XM_006514046]	0.000136537	0.00271816	up	1.61503	1.61503	0.691558
A_51_P394833	Tshz1	Teashirt zinc finger family member 1 (Tshz1), mrna [NM_001081300]	3.95235e-05	0.00140204	up	1.61653	1.61653	0.692903
A_55_P2172742	Mfn2	7 days embryo whole body cdna, RIKEN full-length enriched library, clone:C430046A10 product:similar to HYPERTENSION RELATED PROTEIN 1 [Mus musculus], full insert sequence. [AK049583]	0.00343691	0.0213307	up	1.61669	1.61669	0.693039
A_52_P680870	Ctxn1	Cortexin 1 (Ctxn1), mrna [NM_183315]	7.21307e-05	0.00191422	up	1.61897	1.61897	0.695078
A_55_P2175206	Rbbp6	Retinoblastoma binding protein 6 (Rbbp6), transcript variant 2, mrna [NM_175023]	0.000845336	0.00832094	up	1.62376	1.62376	0.699338
A_55_P2184197	Yy2	Yy2 transcription factor (Yy2), mrna [NM_001098723]	0.00044195	0.00556764	up	1.6313	1.6313	0.706024
A_55_P2290388	Rorb	RAR-related orphan receptor beta (Rorb), transcript variant 1, mrna [NM_001043354]	0.000102133	0.00231262	up	1.63268	1.63268	0.707244
A_52_P464831	Dlx1	Distal-less homeobox 1 (Dlx1), mrna [NM_010053]	5.47785e-05	0.0016486	up	1.63543	1.63543	0.70967
A_66_P103398	Ogfrl1	Opioid growth factor receptor-like 1 (Ogfrl1), mrna [NM_001081079]	0.0038883	0.0232032	up	1.63567	1.63567	0.709882
A_55_P2178486	Spin1	Spindlin 1 (Spin1), transcript variant 3, mrna [NM_001283028]	0.00115417	0.0102057	up	1.63662	1.63662	0.710723
A_55_P2157902	Igsf10	Immunoglobulin superfamily, member 10 (Igsf10), mrna [NM_001162884]	4.34318e-06	0.000478108	up	1.63939	1.63939	0.713158
A_55_P2051052	Ankrd61	Ankyrin repeat domain 61 (Ankrd61), mrna [NM_025732]	0.000102884	0.00232442	up	1.6405	1.6405	0.714139
A_55_P2081780	Asb7	9 days embryo whole body cdna, RIKEN full-length enriched library, clone:D030055C23 product:ankyrin repeat and SOCS box-containing protein 7, full insert sequence. [AK051017]	0.000527922	0.00621316	up	1.64387	1.64387	0.717092
A_55_P2147941	Fam196b	Family with sequence similarity 196, member B (Fam196b), mrna [NM_001025382]	3.26901e-05	0.00126127	up	1.64516	1.64516	0.71823
A_55_P2076891	A330050F15Rik	RIKEN cdna A330050F15 gene (A330050F15Rik), mrna [NM_001145192]	0.000113978	0.00246703	up	1.64734	1.64734	0.720142
A_51_P227392	Rhou	Ras homolog gene family, member U (Rhou), mrna [NM_133955]	1.99134e-05	0.000978313	up	1.64878	1.64878	0.721401
A_55_P2085574	Nfix	Nuclear factor I/X (Nfix), transcript variant 2, mrna [NM_010906]	0.00197489	0.0146778	up	1.65548	1.65548	0.727247
A_51_P309920	Itga8	Integrin alpha 8 (Itga8), mrna [NM_001001309]	0.000130068	0.00265282	up	1.65943	1.65943	0.730685
A_55_P2095271	Pkn3	Protein kinase N3 (Pkn3), mrna [NM_153805]	7.74136e-05	0.0019862	up	1.6597	1.6597	0.730923
A_65_P16059	Tgfbr3	Transforming growth factor, beta receptor III (Tgfbr3), mrna [NM_011578]	0.00322861	0.0204222	up	1.66736	1.66736	0.737567
A_55_P2048833	Vax1	Ventral anterior homeobox 1 (Vax1), mrna [NM_009501]	2.04581e-05	0.000989901	up	1.66743	1.66743	0.737623
A_52_P308465	Plxnb1	Plexin B1 (Plxnb1), mrna [NM_172775]	0.00294243	0.0192057	up	1.67377	1.67377	0.743101
A_55_P2108579	Phkg2	Phosphorylase kinase, gamma 2 (testis) (Phkg2), mrna [NM_026888]	0.000120936	0.00255139	up	1.67584	1.67584	0.744882
A_55_P1989495	Tmem164	Transmembrane protein 164 (Tmem164), transcript variant 3, mrna [NM_001199357]	0.00107955	0.00976879	up	1.67773	1.67773	0.746514
A_55_P2262560	5730471H19Rik	8 days embryo whole body cdna, RIKEN full-length enriched library, clone:5730471H19 product:hypothetical ENV polyprotein (coat polyprotein)/F-mulv receptor-binding containing protein, full insert sequence. [AK133873]	0.000664896	0.00712662	up	1.67811	1.67811	0.746841
A_52_P504330	Ankib1	Ankyrin repeat and IBR domain containing 1 (Ankib1), transcript variant 2, mrna [NM_001003909]	0.000654234	0.00705968	up	1.67842	1.67842	0.747104
A_55_P1974892	Zbtb18	Zinc finger and BTB domain containing 18 (Zbtb18), transcript variant 2, mrna [NM_013915]	0.000166285	0.00305883	up	1.68512	1.68512	0.752851
A_66_P105319	Gm15706	Predicted gene 15706 (Gm15706), long non-coding RNA [NR_045598]	1.70397e-05	0.000904741	up	1.68647	1.68647	0.75401
A_51_P380005	Galnt3	UDP-N-acetyl-alpha-D-galactosamine:polypeptide N-acetylgalactosaminyltransferase 3 (Galnt3), mrna [NM_015736]	0.000747447	0.00769158	up	1.69498	1.69498	0.761265
A_55_P1989871	Purg	Purine-rich element binding protein G (Purg), transcript variant 1, mrna [NM_152821]	5.70325e-05	0.00168731	up	1.6965	1.6965	0.76256
A_52_P99848	Pik3cd	Phosphatidylinositol 3-kinase catalytic delta polypeptide (Pik3cd), transcript variant 4, mrna [NM_008840]	5.87977e-06	0.000556047	up	1.7013	1.7013	0.766641
A_55_P2089070	4933431K14Rik	Adult male testis cdna, RIKEN full-length enriched library, clone:4933431K14 product:unclassifiable, full insert sequence. [AK017009]	0.000217504	0.00360408	up	1.70188	1.70188	0.767126
A_55_P2145506	Flt3l	FMS-like tyrosine kinase 3 ligand [Source:MGI Symbol;Acc:MGI:95560] [ENSMUST00000123381]	0.000701608	0.00737672	up	1.70267	1.70267	0.767801
A_52_P289256	Arid1b	AT rich interactive domain 1B (SWI-like) (Arid1b), mrna [NM_001085355]	2.06598e-05	0.000994212	up	1.70933	1.70933	0.773435
A_55_P1964955	Gm3716	Predicted gene 3716 (Gm3716), long non-coding RNA [NR_045078]	1.0842e-05	0.000719276	up	1.70968	1.70968	0.773727
A_51_P457196	Sfrp4	Secreted frizzled-related protein 4 (Sfrp4), mrna [NM_016687]	0.000174148	0.00314015	up	1.71166	1.71166	0.775395
A_66_P139799	Cenpb	Centromere protein B (Cenpb), mrna [NM_007682]	9.82514e-05	0.00226537	up	1.71342	1.71342	0.776879
A_52_P376360	Pdgfc	Platelet-derived growth factor, C polypeptide (Pdgfc), mrna [NM_019971]	0.000246601	0.0039054	up	1.71787	1.71787	0.780622
A_55_P2093784	Pip4k2a	Phosphatidylinositol-5-phosphate 4-kinase, type II, alpha (Pip4k2a), mrna [NM_008845]	3.58063e-05	0.00133486	up	1.72063	1.72063	0.782937
A_52_P603421	Gm166	Predicted gene 166 (Gm166), mrna [NM_001033040]	0.000565486	0.00644517	up	1.72264	1.72264	0.78462
A_51_P262670	Rbm38	RNA binding motif protein 38 (Rbm38), mrna [NM_019547]	1.14085e-05	0.000740076	up	1.72294	1.72294	0.78487
A_66_P117366	Csnk1e	Casein kinase 1, epsilon (Csnk1e), transcript variant 3, mrna [NM_001289899]	0.000156989	0.00295654	up	1.72534	1.72534	0.786882
A_55_P2018706	Cep19	Centrosomal protein 19 (Cep19), mrna [NM_025892]	2.23262e-05	0.001031	up	1.72612	1.72612	0.787534
A_66_P121285	Tgif2	TGFB-induced factor homeobox 2 (Tgif2), transcript variant 1, mrna [NM_173396]	2.26517e-05	0.00103611	up	1.73155	1.73155	0.792067
A_51_P277336	Sdpr	Serum deprivation response (Sdpr), mrna [NM_138741]	1.38751e-06	0.000308019	up	1.7337	1.7337	0.793854
A_55_P2083396	Radil	Ras association and DIL domains (Radil), transcript variant 1, mrna [NM_001289588]	1.6579e-05	0.000893184	up	1.73571	1.73571	0.79553
A_51_P258766	Smo	Smoothened homolog (Drosophila) (Smo), mrna [NM_176996]	0.000376761	0.0050698	up	1.73724	1.73724	0.796798
A_55_P2061371	Gm15698	Predicted gene 15698 (Gm15698), non-coding RNA [NR_003564]	0.00014497	0.00282141	up	1.7424	1.7424	0.801079
A_51_P340829	AA986860	Expressed sequence AA986860 (AA986860), mrna [NM_177604]	5.80774e-05	0.00170074	up	1.74425	1.74425	0.802608
A_55_P2128929	Cc2d2a	Coiled-coil and C2 domain containing 2A (Cc2d2a), mrna [NM_172274]	9.99334e-05	0.00228744	up	1.74565	1.74565	0.803764
A_52_P23308	5730508B09Rik	RIKEN cdna 5730508B09 gene (5730508B09Rik), mrna [NM_027482]	2.84871e-05	0.00118389	up	1.74753	1.74753	0.805319
A_55_P1973783	Tex9	Testis expressed gene 9 (Tex9), mrna [NM_009359]	3.18108e-05	0.00124584	up	1.74777	1.74777	0.805515
A_52_P522255	Pitx1	Paired-like homeodomain transcription factor 1 (Pitx1), mrna [NM_011097]	2.41893e-06	0.000365962	up	1.75156	1.75156	0.808642
A_51_P331207	Tmem218	Transmembrane protein 218 (Tmem218), mrna [NM_025464]	0.000119693	0.00253969	up	1.75536	1.75536	0.811766
A_51_P303089	Ttc28	Tetratricopeptide repeat domain 28 (Ttc28), mrna [NM_001267622]	0.000443629	0.00558036	up	1.76392	1.76392	0.818786
A_55_P2156126	Sema6c	Sema domain, transmembrane domain (TM), and cytoplasmic domain, (semaphorin) 6C (Sema6c), transcript variant 1, mrna [NM_001272024]	0.000736729	0.007615	up	1.76446	1.76446	0.819228
A_52_P559919	Eif2ak2	Eukaryotic translation initiation factor 2-alpha kinase 2 (Eif2ak2), mrna [NM_011163]	0.000769149	0.00783698	up	1.76638	1.76638	0.820794
A_52_P42834	Usp25	Ubiquitin specific peptidase 25 (Usp25), mrna [NM_013918]	5.80941e-05	0.00170074	up	1.77081	1.77081	0.824407
A_55_P1975456	Nfyb	Nuclear transcription factor-Y beta (Nfyb), mrna [NM_010914]	5.05438e-05	0.00159057	up	1.77364	1.77364	0.826711
A_55_P2184023	Dnah7a	Adult male hypothalamus cdna, RIKEN full-length enriched library, clone:A230008D12 product:unclassifiable, full insert sequence. [AK038423]	0.00163828	0.0128963	up	1.77587	1.77587	0.828523
A_52_P405193	Prkrir	Protein-kinase, interferon-inducible double stranded RNA dependent inhibitor, repressor of (P58 repressor) (Prkrir), mrna [NM_028410]	0.000460948	0.00573351	up	1.77972	1.77972	0.831649
A_55_P2032147	Wnt9a	Wingless-type MMTV integration site 9A (Wnt9a), mrna [NM_139298]	0.00439268	0.0251922	up	1.78103	1.78103	0.83271
A_55_P2047639	Cubn	Cubilin (intrinsic factor-cobalamin receptor) (Cubn), mrna [NM_001081084]	1.03386e-05	0.000711416	up	1.78685	1.78685	0.837416
A_55_P1959403	Ccdc77	Coiled-coil domain containing 77 (Ccdc77), transcript variant 1, mrna [NM_026028]	8.94225e-06	0.000679934	up	1.7902	1.7902	0.840124
A_51_P259029	Dusp26	Dual specificity phosphatase 26 (putative) (Dusp26), mrna [NM_025869]	0.000137529	0.00272816	up	1.79439	1.79439	0.843492
A_52_P282762	Myd88	Myeloid differentiation primary response gene 88 (Myd88), mrna [NM_010851]	2.41472e-05	0.00106629	up	1.79761	1.79761	0.84608
A_55_P1958480	Gm3239	PREDICTED: predicted gene 3239 (Gm3239), transcript variant X1, mrna [XM_006518205]	5.78377e-05	0.00170074	up	1.80518	1.80518	0.852146
A_52_P612137	Runx1t1	Runt-related transcription factor 1; translocated to, 1 (cyclin D-related) (Runx1t1), transcript variant 3, mrna [NM_009822]	0.000102102	0.00231262	up	1.80824	1.80824	0.854587
A_55_P2007500	Tmem151b	Transmembrane protein 151B (Tmem151b), mrna [NM_001013749]	3.95097e-06	0.000451793	up	1.80968	1.80968	0.855734
A_55_P2030958	2610301B20Rik	RIKEN cdna 2610301B20 gene (2610301B20Rik), mrna [NM_026005]	3.11415e-05	0.00123606	up	1.81141	1.81141	0.857113
A_51_P369803	Psmb9	Proteasome (prosome, macropain) subunit, beta type 9 (large multifunctional peptidase 2) (Psmb9), mrna [NM_013585]	4.53018e-05	0.00150756	up	1.81789	1.81789	0.862268
A_55_P2081318	Gnas	GNAS (guanine nucleotide binding protein, alpha stimulating) complex locus [Source:MGI Symbol;Acc:MGI:95777] [ENSMUST00000109095]	0.00140381	0.0116251	up	1.82702	1.82702	0.869493
A_55_P2167451	Cnnm2	Cyclin M2 (Cnnm2), transcript variant 1, mrna [NM_033569]	5.8505e-07	0.000231596	up	1.82704	1.82704	0.869511
A_55_P2057877	Pou2f2	POU domain, class 2, transcription factor 2 (Pou2f2), transcript variant 4, mrna [NM_001163554]	0.000481031	0.00588983	up	1.83227	1.83227	0.873636
A_51_P489996	Dst	Dystonin (Dst), transcript variant 4, mrna [NM_010081]	0.000396826	0.0052272	up	1.83348	1.83348	0.874588
A_51_P179461	Eid3	EP300 interacting inhibitor of differentiation 3 (Eid3), mrna [NM_025499]	9.21857e-05	0.00219988	up	1.8357	1.8357	0.876326
A_55_P2122020	Klf4	Kruppel-like factor 4 (gut) (Klf4), mrna [NM_010637]	5.46323e-06	0.000543632	up	1.83943	1.83943	0.879262
A_55_P2103115	Tor1aip2	Torsin A interacting protein 2 (Tor1aip2), transcript variant 5, mrna [NM_172843]	2.15043e-05	0.0010162	up	1.84434	1.84434	0.883103
A_52_P105765	Cdc42bpg	CDC42 binding protein kinase gamma (DMPK-like) (Cdc42bpg), mrna [NM_001033342]	0.000494687	0.00599313	up	1.84758	1.84758	0.88564
A_51_P392967	Zmynd10	Zinc finger, MYND domain containing 10 (Zmynd10), mrna [NM_053253]	0.000854905	0.00837781	up	1.85191	1.85191	0.889013
A_55_P2164040	Tada2b	Transcriptional adaptor 2B (Tada2b), mrna [NM_001170454]	2.93675e-05	0.00120368	up	1.85819	1.85819	0.893896
A_51_P159833	Pcdhb15	Protocadherin beta 15 (Pcdhb15), mrna [NM_053140]	0.00733533	0.0352999	up	1.86595	1.86595	0.899909
A_52_P638513	2310061J03Rik	RIKEN cdna 2310061J03 gene (2310061J03Rik), long non-coding RNA [NR_027965]	4.14092e-05	0.00143761	up	1.87467	1.87467	0.906638
A_66_P114782	Nr2f1	Nuclear receptor subfamily 2, group F, member 1 (Nr2f1), mrna [NM_010151]	3.70474e-06	0.000433972	up	1.87833	1.87833	0.90945
A_55_P1994492	Usp31	Ubiquitin specific peptidase 31 (Usp31), mrna [NM_001033173]	0.000289215	0.00430335	up	1.89912	1.89912	0.92533
A_51_P109295	Pcdhb3	Protocadherin beta 3 (Pcdhb3), mrna [NM_053128]	8.48266e-06	0.000666794	up	1.90237	1.90237	0.927798
A_52_P330694	Tle1	Transducin-like enhancer of split 1, homolog of Drosophila E(spl) (Tle1), transcript variant 4, mrna [NM_001285531]	1.88104e-05	0.000949697	up	1.90483	1.90483	0.929664
A_52_P89477	Bcl9	B cell CLL/lymphoma 9 (Bcl9), mrna [NM_029933]	5.91782e-05	0.00171769	up	1.90599	1.90599	0.93054
A_55_P2060991	BC005764	Cdna sequence BC005764 (BC005764), transcript variant 1, mrna [NM_181681]	9.82033e-06	0.00069748	up	1.90673	1.90673	0.931102
A_52_P529195	Pcdhb4	Protocadherin beta 4 (Pcdhb4), mrna [NM_053129]	3.67801e-05	0.00134883	up	1.90832	1.90832	0.932301
A_66_P126485	Fam69a	Family with sequence similarity 69, member A (Fam69a), mrna [NM_026062]	0.000343164	0.00480201	up	1.90835	1.90835	0.932327
A_51_P344399	Rilpl2	Rab interacting lysosomal protein-like 2 (Rilpl2), mrna [NM_030259]	1.06793e-05	0.000718081	up	1.91414	1.91414	0.936696
A_55_P2183433	Rab30	RAB30, member RAS oncogene family (Rab30), mrna [NM_029494]	4.55806e-05	0.00150801	up	1.92739	1.92739	0.946649
A_51_P202801	Abcb9	ATP-binding cassette, sub-family B (MDR/TAP), member 9 (Abcb9), mrna [NM_019875]	0.001461	0.0119386	up	1.93156	1.93156	0.949769
A_51_P440743	Celsr1	Cadherin, EGF LAG seven-pass G-type receptor 1 (flamingo homolog, Drosophila) (Celsr1), mrna [NM_009886]	0.00131472	0.0111607	up	1.93951	1.93951	0.955692
A_51_P423880	Smarcd3	SWI/SNF related, matrix associated, actin dependent regulator of chromatin, subfamily d, member 3 (Smarcd3), mrna [NM_025891]	8.02246e-06	0.000653731	up	1.94415	1.94415	0.959139
A_55_P2078381	Gm3264	Predicted gene 3264 (Gm3264), mrna [NM_001242945]	5.49587e-07	0.000231461	up	1.9483	1.9483	0.962214
A_55_P2030275	Gm5796	Predicted gene 5796 (Gm5796), mrna [NM_001029930]	0.000479985	0.00588236	up	1.94914	1.94914	0.96284
A_52_P460957	Crem	Camp responsive element modulator (Crem), transcript variant 3, mrna [NM_013498]	8.46769e-05	0.00207748	up	1.94925	1.94925	0.962922
A_55_P1988202	Ifi203	Interferon activated gene 203 (Ifi203), transcript variant 1, mrna [NM_001045481]	0.000256639	0.00399913	up	1.95448	1.95448	0.966783
A_55_P2157195	LOC102637112	PREDICTED: uncharacterized LOC102637112 (LOC102637112), transcript variant X1, ncrna [XR_380278]	0.000292908	0.00434345	up	1.97228	1.97228	0.979863
A_51_P293688	Rab32	RAB32, member RAS oncogene family (Rab32), mrna [NM_026405]	1.84012e-06	0.000326609	up	1.97314	1.97314	0.98049
A_52_P291428	Gm5458	Predicted gene 5458 (Gm5458), mrna [NM_001024706]	2.88619e-05	0.00119274	up	1.98001	1.98001	0.98551
A_55_P2012734	B930041F14Rik	RIKEN cdna B930041F14 gene (B930041F14Rik), mrna [NM_178699]	1.87765e-05	0.000949072	up	1.9808	1.9808	0.986082
A_55_P2034705	Nmi	N-myc (and STAT) interactor (Nmi), transcript variant 1, mrna [NM_001141949]	1.49757e-05	0.000846011	up	1.98952	1.98952	0.992421
A_51_P499854	Ghr	Growth hormone receptor (Ghr), transcript variant 1, mrna [NM_010284]	2.96031e-05	0.00120473	up	1.98998	1.98998	0.992754
A_55_P2287910	Rragd	Ras-related GTP binding D (Rragd), mrna [NM_027491]	0.000806755	0.00807249	up	1.99815	1.99815	0.998664
A_55_P1983046	Plch1	Phospholipase C, eta 1 (Plch1), transcript variant 3, mrna [NM_001177732]	5.03916e-05	0.00158897	up	2.00284	2.00284	1.00205
A_51_P435922	Rsph9	Radial spoke head 9 homolog (Chlamydomonas) (Rsph9), mrna [NM_029338]	5.43708e-06	0.000543425	up	2.01594	2.01594	1.01145
A_51_P225948	Snx33	Sorting nexin 33 (Snx33), mrna [NM_175483]	0.000258187	0.00400998	up	2.02425	2.02425	1.01739
A_55_P2328920	Tle4	Transducin-like enhancer of split 4, homolog of Drosophila E(spl) (Tle4), mrna [NM_011600]	9.90086e-06	0.000699263	up	2.02507	2.02507	1.01797
A_51_P438083	Slc6a13	Solute carrier family 6 (neurotransmitter transporter, GABA), member 13 (Slc6a13), mrna [NM_144512]	0.000107625	0.00238706	up	2.03064	2.03064	1.02193
A_55_P2008634	Pcdhb10	Protocadherin beta 10 (Pcdhb10), mrna [NM_053135]	0.000454435	0.00567226	up	2.0356	2.0356	1.02545
A_55_P2252601	4930481B07Rik	PREDICTED: RIKEN cdna 4930481B07 gene (4930481B07Rik), misc_RNA [XR_104791]	2.19913e-05	0.00102407	up	2.04003	2.04003	1.02859
A_55_P2104716	D830030K20Rik	RIKEN cdna D830030K20 gene (D830030K20Rik), mrna [NM_177135]	0.000129653	0.00264925	up	2.04619	2.04619	1.03294
A_65_P19780	Klf9	Kruppel-like factor 9 (Klf9), mrna [NM_010638]	5.24102e-06	0.000536005	up	2.0596	2.0596	1.04236
A_55_P2219765	Wnt5a	Wingless-related MMTV integration site 5A (Wnt5a), transcript variant 1, mrna [NM_009524]	1.37905e-05	0.000817749	up	2.0743	2.0743	1.05262
A_55_P2104743	Gm10408	Predicted gene 10408 (Gm10408), mrna [NM_001256501]	0.000557007	0.00638098	up	2.09291	2.09291	1.06551
A_51_P308298	Myl9	Myosin, light polypeptide 9, regulatory (Myl9), mrna [NM_172118]	2.81161e-05	0.00117561	up	2.09847	2.09847	1.06933
A_55_P1966833	Xaf1	XIAP associated factor 1 (Xaf1), transcript variant 1, mrna [NM_001037713]	7.13678e-05	0.00190848	up	2.09906	2.09906	1.06974
A_51_P352452	Dbx2	Developing brain homeobox 2 (Dbx2), mrna [NM_207533]	3.1466e-05	0.00124205	up	2.10315	2.10315	1.07255
A_52_P186033	Spn	Sialophorin (Spn), transcript variant 1, mrna [NM_009259]	0.000201606	0.00344807	up	2.10408	2.10408	1.07319
A_66_P102706	LOC102634319	PREDICTED: uncharacterized LOC102634319 (LOC102634319), ncrna [XR_379484]	2.37027e-05	0.00105812	up	2.10547	2.10547	1.07414
A_55_P2076631	Gypc	Glycophorin C (Gypc), mrna [NM_001048207]	8.57523e-05	0.00209645	up	2.11433	2.11433	1.0802
A_55_P2122871	Galnt5	UDP-N-acetyl-alpha-D-galactosamine:polypeptide N-acetylgalactosaminyltransferase 5 (Galnt5), mrna [NM_172855]	6.67047e-05	0.00183592	up	2.11874	2.11874	1.0832
A_51_P444447	Cebpd	CCAAT/enhancer binding protein (C/EBP), delta (Cebpd), mrna [NM_007679]	1.70102e-07	0.000202923	up	2.13153	2.13153	1.09189
A_52_P495565	Efnb3	Ephrin B3 (Efnb3), mrna [NM_007911]	7.12249e-05	0.00190848	up	2.13728	2.13728	1.09578
A_51_P359603	Itgb7	Integrin beta 7 (Itgb7), mrna [NM_013566]	0.00383185	0.0229625	up	2.16383	2.16383	1.11358
A_66_P132232	Ercc1	Excision repair cross-complementing rodent repair deficiency, complementation group 1 (Ercc1), transcript variant 1, mrna [NM_007948]	1.96973e-06	0.000335896	up	2.16813	2.16813	1.11645
A_51_P253527	Rffl	Ring finger and FYVE like domain containing protein (Rffl), transcript variant 2, mrna [NM_026097]	4.11244e-05	0.00143164	up	2.17777	2.17777	1.12285
A_55_P2081116	Fam89a	Family with sequence similarity 89, member A (Fam89a), mrna [NM_001081120]	2.00105e-06	0.000337406	up	2.18583	2.18583	1.12818
A_55_P2015520	Plekha1	Pleckstrin homology domain containing, family A (phosphoinositide binding specific) member 1 (Plekha1), mrna [NM_133942]	9.77481e-07	0.000278595	up	2.19963	2.19963	1.13726
A_51_P511015	Fzd9	Frizzled homolog 9 (Drosophila) (Fzd9), mrna [NM_010246]	2.32025e-06	0.000361636	up	2.20114	2.20114	1.13825
A_55_P2044684	Rsph1	Radial spoke head 1 homolog (Chlamydomonas) (Rsph1), mrna [NM_025290]	3.13988e-07	0.000208916	up	2.20678	2.20678	1.14194
A_51_P351923	Chd3os	Chromodomain helicase DNA binding protein 3, opposite strand (Chd3os), long non-coding RNA [NR_027827]	1.16483e-05	0.000742876	up	2.22055	2.22055	1.15092
A_55_P2335529	4921531C22Rik	RIKEN cdna 4921531C22 gene (4921531C22Rik), long non-coding RNA [NR_033782]	5.57052e-05	0.00166164	up	2.25398	2.25398	1.17248
A_51_P337771	Pcdhb17	Protocadherin beta 17 (Pcdhb17), mrna [NM_053142]	0.000395981	0.00522207	up	2.32255	2.32255	1.21571
A_52_P50287	Bend7	BEN domain containing 7 (Bend7), transcript variant 1, mrna [NM_178663]	0.00533019	0.0286149	up	2.32585	2.32585	1.21776
A_55_P2086455	Wscd2	WSC domain containing 2 [Source:MGI Symbol;Acc:MGI:2445030] [ENSMUST00000181650]	8.21099e-05	0.00204474	up	2.3321	2.3321	1.22163
A_51_P407999	1500011B03Rik	RIKEN cdna 1500011B03 gene (1500011B03Rik), transcript variant 1, long non-coding RNA [NR_027817]	1.4854e-05	0.000842664	up	2.34816	2.34816	1.23153
A_55_P2152771	Lhfpl2	Lipoma HMGIC fusion partner-like 2 (Lhfpl2), mrna [NM_172589]	0.00012462	0.00258346	up	2.37727	2.37727	1.24931
A_52_P185054	1110035H17Rik	18-day embryo whole body cdna, RIKEN full-length enriched library, clone:1110035H17 product:hypothetical protein, full insert sequence. [AK004111]	2.1338e-05	0.0010136	up	2.38263	2.38263	1.25256
A_52_P880457	Ampd1	Adenosine monophosphate deaminase 1 (Ampd1), mrna [NM_001033303]	0.00107256	0.00973543	up	2.39961	2.39961	1.2628
A_51_P185906	Abi3	ABI gene family, member 3 (Abi3), transcript variant 1, mrna [NM_025659]	3.62458e-05	0.00134219	up	2.40997	2.40997	1.26902
A_55_P2068459	Hspa1a	Heat shock protein 1A (Hspa1a), mrna [NM_010479]	0.0010121	0.00937147	up	2.42028	2.42028	1.27517
A_55_P2095603	Ccdc65	Coiled-coil domain containing 65 (Ccdc65), mrna [NM_153518]	5.60615e-07	0.000231461	up	2.44657	2.44657	1.29076
A_55_P2103698	Isg15	ISG15 ubiquitin-like modifier (Isg15), mrna [NM_015783]	2.89183e-07	0.000208916	up	2.46761	2.46761	1.30311
A_55_P2065529	Mok	MOK protein kinase (Mok), mrna [NM_011973]	0.000424	0.00543717	up	2.46959	2.46959	1.30427
A_55_P2075230	BC051226	Cdna sequence BC051226 (BC051226), long non-coding RNA [NR_045146]	5.36753e-06	0.00054014	up	2.47996	2.47996	1.31032
A_55_P2394308	Fst	Follistatin (Fst), mrna [NM_008046]	2.18008e-05	0.00102254	up	2.50475	2.50475	1.32467
A_55_P2169227	Ccdc184	Coiled-coil domain containing 184 (Ccdc184), mrna [NM_177716]	0.00165517	0.0129738	up	2.52646	2.52646	1.33712
A_55_P2091861	Hipk2	Homeodomain interacting protein kinase 2 (Hipk2), transcript variant 1, mrna [NM_001136065]	4.79057e-06	0.000503421	up	2.60297	2.60297	1.38016
A_51_P112355	Igtp	Interferon gamma induced gtpase (Igtp), mrna [NM_018738]	3.00844e-06	0.000396915	up	2.61144	2.61144	1.38485
A_55_P2126572	Tmem25	Transmembrane protein 25 (Tmem25), mrna [NM_027865]	5.95113e-06	0.000558181	up	2.61672	2.61672	1.38776
A_52_P138926	Slc32a1	Solute carrier family 32 (GABA vesicular transporter), member 1 (Slc32a1), mrna [NM_009508]	3.72864e-05	0.00135349	up	2.61708	2.61708	1.38796
A_66_P116326	Tlcd2	TLC domain containing 2 (Tlcd2), transcript variant 1, mrna [NM_027249]	8.77921e-06	0.000675678	up	2.61989	2.61989	1.3895
A_55_P2039416	Sgk1	Serum/glucocorticoid regulated kinase 1 (Sgk1), transcript variant 1, mrna [NM_001161845]	5.92657e-07	0.000231596	up	2.62316	2.62316	1.39131
A_55_P2146374	Nmnat1	Nicotinamide nucleotide adenylyltransferase 1 (Nmnat1), mrna [NM_133435]	7.99533e-07	0.000265571	up	2.63367	2.63367	1.39707
A_66_P101942	Gm9706	PREDICTED: predicted gene 9706 (Gm9706), misc_RNA [XR_168557]	9.04534e-07	0.000273555	up	2.66242	2.66242	1.41274
A_55_P2058591	Mylpf	PREDICTED: myosin light chain, phosphorylatable, fast skeletal muscle (Mylpf), transcript variant X1, mrna [XM_006507421]	1.69162e-07	0.000202923	up	2.67215	2.67215	1.418
A_66_P137943	Tctn2	Tectonic family member 2 (Tctn2), mrna [NM_026486]	2.30895e-07	0.000208916	up	2.72413	2.72413	1.44579
A_55_P2152912	1700110I01Rik	RIKEN cdna 1700110I01 gene (1700110I01Rik), long non-coding RNA [NR_038059]	7.46118e-05	0.0019473	up	2.81489	2.81489	1.49308
A_51_P436491	Lingo3	Leucine rich repeat and Ig domain containing 3 (Lingo3), mrna [NM_001013758]	0.000118798	0.00253234	up	2.82352	2.82352	1.49749
A_55_P1976744	LOC102639802	PREDICTED: butyrophilin-like protein 2-like (LOC102639802), transcript variant X2, mrna [XM_006522825]	6.79789e-06	0.000598195	up	3.00181	3.00181	1.58583
A_66_P131110	Zfp473	Zinc finger protein 473 (Zfp473), transcript variant 1, mrna [NM_001289836]	4.95666e-05	0.00157405	up	3.06427	3.06427	1.61554
A_55_P2152872	Fgfrl1	Fibroblast growth factor receptor-like 1 (Fgfrl1), transcript variant 1, mrna [NM_054071]	9.82037e-08	0.000202923	up	3.17525	3.17525	1.66687
A_51_P414126	Rab19	RAB19, member RAS oncogene family (Rab19), mrna [NM_011226]	0.000977042	0.00915242	up	3.21673	3.21673	1.6856
A_52_P622244	6030419C18Rik	RIKEN cdna 6030419C18 gene (6030419C18Rik), mrna [NM_176921]	8.74348e-06	0.000675281	up	3.24181	3.24181	1.6968
A_51_P115471	Apol8	Apolipoprotein L 8 [Source:MGI Symbol;Acc:MGI:2444921] [ENSMUST00000089450]	2.62962e-06	0.000368974	up	3.40047	3.40047	1.76573
A_55_P1973159	Serpinf1	Serine (or cysteine) peptidase inhibitor, clade F, member 1 (Serpinf1), mrna [NM_011340]	9.76674e-06	0.000695912	up	3.58554	3.58554	1.84219
A_55_P2072115	AW011738	Expressed sequence AW011738 (AW011738), long non-coding RNA [NR_030671]	1.70333e-06	0.000320205	up	3.79281	3.79281	1.92327
A_55_P2301312	Wdr78	WD repeat domain 78 (Wdr78), mrna [NM_146254]	2.14679e-05	0.0010162	up	4.04025	4.04025	2.01444
A_55_P2170589	Chchd2	Coiled-coil-helix-coiled-coil-helix domain containing 2 (Chchd2), mrna [NM_024166]	3.39272e-06	0.000415181	up	4.87905	4.87905	2.2866
A_55_P1981461	5430410E06Rik	6 days neonate head cdna, RIKEN full-length enriched library, clone:5430410E06 product:unclassifiable, full insert sequence. [AK017289]	4.03347e-09	6.67284e-05	up	6.035	6.035	2.59335
A_52_P390913	Ccdc96	Coiled-coil domain containing 96 (Ccdc96), mrna [NM_025725]	0.00660779	0.0328948	up	9.00184	9.00184	3.17022

## Sheet: S2
Supplementary Table S2. Gene-annotation enrichment analysis for DEGs identified by Agilent array analysis of N2a with knockdown of NF-YA and -YC.
	Down-regulated genes														Up-regulated Genes
	Annotation Cluster 1	Enrichment Score: 11.278535229367101													Annotation Cluster 1	Enrichment Score: 3.224898531419684
	Category	Term	Count	%	PValue	Genes	List Total	Pop Hits	Pop Total	Fold Enrichment	Bonferroni	Benjamini	FDR		Category	Term	Count	%	PValue	Genes	List Total	Pop Hits	Pop Total	Fold Enrichment	Bonferroni	Benjamini	FDR
	UP_KEYWORDS	Lipid biosynthesis	24	4.82897	4.01498e-13	TM7SF2, CYP51, SCD1, HSD17B11, EBP, SCD3, SC5D, MVD, 0610007P14RIK, CHKB, HINT2, FADS3, FADS2, EPT1, TECR, LPCAT3, ELOVL1, PECR, SERINC5, LPCAT1, DHCR7, MBOAT1, PTDSS1, NSDHL	478	160	22680	7.11715	1.2124e-10	6.062e-11	5.37015e-10		INTERPRO	IPR013164:Cadherin, N-terminal	7	3.11111	4.34152e-05	PCDHB3, PCDHB17, PCDHB4, PCDHB15, PCDH17, PCDHB10, PCDH19	192	69	20594	10.8815	0.0171312	0.0171312	0.0604947
	GOTERM_BP_DIRECT	GO:0006629~lipid metabolic process	40	8.04829	4.42344e-12	TM7SF2, HSD17B11, CYP51, HACL1, SC5D, MVD, 0610007P14RIK, CHKB, EHHADH, HINT2, ECHS1, EPT1, ELOVL1, PECR, DDHD1, SERINC5, CYP39A1, LPCAT1, SCLY, DHCR7, SRD5A3, SRD5A1, PTDSS1, NSDHL, SCD1, SREBF1, ACAA2, EBP, SCD3, FADS3, ADIPOR1, ERLIN2, FADS2, TECR, LPIN1, PNPLA3, LPCAT3, SCAP, PNPLA7, MBOAT1	427	459	18082	3.69034	8.56825e-09	8.56825e-09	7.57693e-09		INTERPRO	IPR020894:Cadherin conserved site	8	3.55556	9.96124e-05	PCDHB3, PCDHB17, PCDHB4, PCDHB15, CELSR1, PCDH17, PCDHB10, PCDH19	192	115	20594	7.46159	0.038872	0.0196287	0.138749
	UP_KEYWORDS	Lipid metabolism	34	6.84105	8.2215e-11	TM7SF2, HSD17B11, CYP51, SC5D, MVD, 0610007P14RIK, CHKB, EHHADH, HINT2, ECHS1, EPT1, ELOVL1, PECR, SERINC5, DDHD1, CYP39A1, LPCAT1, DHCR7, PTDSS1, NSDHL, SCD1, SREBF1, ACAA2, EBP, SCD3, FADS3, ADIPOR1, ERLIN2, FADS2, TECR, PNPLA3, LPCAT3, SCAP, MBOAT1	478	417	22680	3.86864	2.48289e-08	8.27631e-09	1.09975e-07		INTERPRO	IPR002126:Cadherin	8	3.55556	0.000167743	PCDHB3, PCDHB17, PCDHB4, PCDHB15, CELSR1, PCDH17, PCDHB10, PCDH19	192	125	20594	6.86467	0.0645872	0.02201	0.233545
															INTERPRO	IPR015919:Cadherin-like	8	3.55556	0.000185075	PCDHB3, PCDHB17, PCDHB4, PCDHB15, CELSR1, PCDH17, PCDHB10, PCDH19	192	127	20594	6.75656	0.0710187	0.0182481	0.257647
	Annotation Cluster 2	Enrichment Score: 11.157484141650476													SMART	SM00112:CA	8	3.55556	0.000614601	PCDHB3, PCDHB17, PCDHB4, PCDHB15, CELSR1, PCDH17, PCDHB10, PCDH19	123	124	10425	5.46814	0.0699763	0.0699763	0.70112
	Category	Term	Count	%	PValue	Genes	List Total	Pop Hits	Pop Total	Fold Enrichment	Bonferroni	Benjamini	FDR		GOTERM_MF_DIRECT	GO:0005509~calcium ion binding	17	7.55556	0.000660567	GALNT3, CUBN, NIN, PCDHB3, DNAH7A, PCDHB4, PCDHB15, MYLPF, CELSR1, PCDH17, PCDHB10, PCDH19, MYL9, PCDHB17, PLCH1, CPNE1, DST	160	699	17446	2.65184	0.186301	0.0664136	0.884355
	UP_KEYWORDS	Endoplasmic reticulum	63	12.6761	1.99855e-14	TM7SF2, SC5D, GPR85, ALG1, WFS1, 0610007P14RIK, LMAN2L, LRRC8D, DNAJB14, MFSD2A, PDIA4, LOC102637269, KCNIP3, ELOVL1, CISD2, CYP39A1, P4HA2, RESP18, P4HA1, SRD5A3, SRD5A1, PTDSS1, CYP2C55, ERLIN2, DPAGT1, TMEM189, TECR, LPIN1, LPCAT3, SCAP, PNPLA7, SLC26A6, BACE2, PSEN2, DOLPP1, EIF5A2, CYP51, TMX1, TMEM259, KDELC1, LPCAT1, DHCR7, STX17, EOGT, TMED1, NSDHL, SCD1, SREBF1, OSBPL5, EBP, TMC6, SCD3, …	478	997	22680	2.9982	6.03517e-12	6.03517e-12	2.67342e-11		GOTERM_BP_DIRECT	GO:0007156~homophilic cell adhesion via plasma membrane adhesion molecules	8	3.55556	0.000724411	PCDHB3, PCDHB17, PCDHB4, PCDHB15, CELSR1, PCDH17, PCDHB10, PCDH19	165	163	18082	5.37855	0.568558	0.130732	1.15984
	GOTERM_CC_DIRECT	GO:0005783~endoplasmic reticulum	72	14.4869	1.87155e-11	TM7SF2, SC5D, GPR85, ALG1, WFS1, 0610007P14RIK, LMAN2L, LRRC8D, DNAJB14, MFSD2A, PDIA4, KCNIP3, ELOVL1, CISD2, CYP39A1, P4HA2, P4HA1, RESP18, SRD5A3, SRD5A1, PTDSS1, FNDC3B, H2-K1, CYP2C55, ERLIN2, DPAGT1, TMEM189, TECR, LPCAT3, LPIN1, SCAP, PNPLA7, SLC26A6, BACE2, PSEN2, ZDHHC12, DOLPP1, EIF5A2, CAV3, CYP51, TMX1, APH1B, TMEM259, CD74, ALDH3A1, FNDC5, KDELC1, LPCAT1, DHCR7, STX17, EOGT, TMED1, N…	454	1323	19662	2.35692	7.03702e-09	7.03702e-09	2.58693e-08		UP_KEYWORDS	Cell adhesion	11	4.88889	0.0107734	ITGA8, PCDHB3, ITGB7, PCDHB17, PCDHB4, PCDHB15, RADIL, PCDH17, PCDHB10, DST, PCDH19	211	459	22680	2.57597	0.872296	0.102658	12.5956
	GOTERM_CC_DIRECT	GO:0005789~endoplasmic reticulum membrane	46	9.25553	9.00805e-10	CYP51, TMX1, SC5D, ALG1, 0610007P14RIK, LMAN2L, LRRC8D, DNAJB14, MFSD2A, TMEM259, LOC102637269, ELOVL1, CISD2, CYP39A1, LPCAT1, NDRG4, STX17, TMED1, SRD5A3, SRD5A1, PTDSS1, NSDHL, SCD1, SREBF1, OSBPL5, TMC6, EBP, CYP2C55, SCD3, RHBDF1, FADS3, ERLIN2, DPAGT1, FADS2, TMEM189, LPIN1, REEP3, LPCAT3, SCAP, PNPLA7, HSP90B1, SDF2L1, PSEN2, DPM1, EIF5A2, ALG14	454	710	19662	2.80589	3.38703e-07	1.69351e-07	1.24513e-06		UP_KEYWORDS	Calcium	15	6.66667	0.0222392	CUBN, PCDHB3, PCDHB4, PCDHB15, MYLPF, CELSR1, PCDH17, PCDHB10, PCDH19, MYL9, ITGA8, PCDHB17, PLCH1, ANGPT2, DST	211	827	22680	1.9496	0.986062	0.192374	24.3855
	Annotation Cluster 3	Enrichment Score: 6.7383417459862445													Annotation Cluster 2	Enrichment Score: 3.1449790201535537
	Category	Term	Count	%	PValue	Genes	List Total	Pop Hits	Pop Total	Fold Enrichment	Bonferroni	Benjamini	FDR		Category	Term	Count	%	PValue	Genes	List Total	Pop Hits	Pop Total	Fold Enrichment	Bonferroni	Benjamini	FDR
	UP_KEYWORDS	Oxidoreductase	38	7.64588	3.18502e-08	TM7SF2, HSD17B11, CYP51, PAM, SC5D, KCNAB1, EHHADH, PPOX, ALDH3A1, MTHFD1, PECR, CYP39A1, P4HA2, IVD, P4HA1, DHCR7, SRD5A3, PNPO, BDH2, SRD5A1, NSDHL, SCD1, BCKDHA, SCD3, CYP2C55, PCYOX1L, FADS3, FADS2, CYP20A1, TECR, CYB561A3, SCCPDH, L2HGDH, SDR42E1, ASPHD1, KDM4A, DPYD, TPH2	478	639	22680	2.82162	9.6187e-06	1.92375e-06	4.26045e-05		UP_KEYWORDS	Nucleus	73	32.4444	8.08231e-07	MOK, SPIN1, RORB, HIST2H2AB, LBH, PKN3, SMARCD3, ZFP473, PDGFC, IPMK, PITX1, NR2F1, TOR1AIP2, PURG, SGK1, YY2, SPECC1, HIST1H1A, TADA2B, RUNX1T1, TLE4, ARID1A, TLE1, VAX1, RBBP6, PURB, NRIP1, ZFP652, HIPK1, HIPK2, TGIF2, RBM38, MDM4, USP25, EIF2AK2, DST, ARL4A, NMNAT1, EID3, TSHZ1, CREM, CHCHD2, NFIX, NFYB, RRAGD, ZBTB18, DBX2, RGS12, CENPB, KRT8, POU2F2, AGO2, MFAP3L, DYRK2, XAF1, TBC1D1, APBA1,…	211	4534	22680	1.73062	0.000153552	0.000153552	0.00100452
	GOTERM_MF_DIRECT	GO:0016491~oxidoreductase activity	38	7.64588	8.10803e-08	TM7SF2, HSD17B11, CYP51, PAM, SC5D, KCNAB1, EHHADH, PPOX, ALDH3A1, MTHFD1, PECR, CYP39A1, P4HA2, IVD, P4HA1, DHCR7, SRD5A3, PNPO, BDH2, SRD5A1, NSDHL, SCD1, BCKDHA, SCD3, CYP2C55, PCYOX1L, FADS3, FADS2, CYP20A1, TECR, CYB561A3, SCCPDH, L2HGDH, SDR42E1, ASPHD1, KDM4A, DPYD, TPH2	406	604	17446	2.70344	5.65114e-05	5.65114e-05	0.000122204		GOTERM_BP_DIRECT	GO:0000122~negative regulation of transcription from RNA polymerase II promoter	19	8.44444	0.000113578	FST, TLE4, SMAD3, NFIX, TLE1, ARID1A, VAX1, ZBTB18, PURB, NRIP1, SMO, DLX1, DUSP26, HIPK1, HIPK2, TGIF2, MDM4, KLF4, NR2F1	165	729	18082	2.8562	0.123446	0.0637556	0.182686
	GOTERM_BP_DIRECT	GO:0055114~oxidation-reduction process	41	8.2495	9.14053e-08	TM7SF2, HSD17B11, CYP51, TMX1, PAM, SC5D, KCNAB1, EHHADH, PPOX, ALDH3A1, MTHFD1, PECR, CYP39A1, P4HA2, IVD, P4HA1, DHCR7, SRD5A3, PNPO, BDH2, SRD5A1, NSDHL, SCD1, BCKDHA, SCD3, NDUFB11, CYP2C55, PCYOX1L, FADS3, FADS2, CYP20A1, CYB5B, TECR, CYB561A3, SCCPDH, L2HGDH, SDR42E1, ASPHD1, KDM4A, DPYD, TPH2	427	676	18082	2.56836	0.000177036	5.90156e-05	0.000156568		GOTERM_MF_DIRECT	GO:0003677~DNA binding	34	15.1111	0.00011418	SPIN1, TSHZ1, CREM, NFYB, NFIX, RORB, ZBTB18, HIST2H2AB, ZFP473, CENPB, POU2F2, ERCC1, PITX1, NR2F1, PURG, KLF9, YY2, CEBPD, HIST1H1A, TADA2B, RUNX1T1, SMAD3, ARID1A, ARID1B, VAX1, PURB, ZFP652, DLX1, ANKRD61, HIPK1, HIPK2, TGIF2, PRKRIR, KLF4	160	1847	17446	2.00719	0.0349991	0.0349991	0.153382
	UP_KEYWORDS	NADP	16	3.21932	4.71666e-06	TM7SF2, CYP51, HSD17B11, SC5D, KCNAB1, TECR, ALDH3A1, MTHFD1, PECR, ART5, CYP39A1, DHCR7, SRD5A3, MAT2B, SRD5A1, DPYD	478	175	22680	4.33808	0.00142342	0.000118696	0.00630909		UP_KEYWORDS	DNA-binding	31	13.7778	0.000182906	SPIN1, TSHZ1, CREM, NFIX, NFYB, RORB, ZBTB18, DBX2, HIST2H2AB, ZFP473, CENPB, POU2F2, ERCC1, PITX1, NR2F1, PURG, KLF9, YY2, CEBPD, HIST1H1A, RUNX1T1, SMAD3, ARID1A, VAX1, PURB, ZFP652, DLX1, ANKRD61, TGIF2, PRKRIR, KLF4	211	1604	22680	2.07739	0.0341584	0.00865121	0.22709
															UP_KEYWORDS	Repressor	15	6.66667	0.000478059	EID3, TSHZ1, YY2, CREM, RUNX1T1, TLE4, NFIX, TLE1, ZBTB18, PURB, ZFP652, NRIP1, CPNE1, AGO2, NR2F1	211	534	22680	3.01933	0.086848	0.0112924	0.592542
	Annotation Cluster 4	Enrichment Score: 5.477286142110891													GOTERM_BP_DIRECT	GO:0006351~transcription, DNA-templated	32	14.2222	0.000759435	TSHZ1, EID3, CREM, CHCHD2, NFYB, NFIX, RORB, ZBTB18, LBH, SMARCD3, POU2F2, AGO2, PITX1, NR2F1, KLF9, YY2, CEBPD, RUNX1T1, TLE4, SMAD3, TLE1, ARID1A, VAX1, PURB, ZFP652, NRIP1, HIPK1, HIPK2, CPNE1, TGIF2, EIF2AK2, KLF4	165	1885	18082	1.86038	0.585747	0.104309	1.21559
	Category	Term	Count	%	PValue	Genes	List Total	Pop Hits	Pop Total	Fold Enrichment	Bonferroni	Benjamini	FDR		UP_KEYWORDS	Transcription	32	14.2222	0.000998922	TSHZ1, EID3, CREM, CHCHD2, NFYB, NFIX, RORB, ZBTB18, LBH, SMARCD3, POU2F2, AGO2, PITX1, NR2F1, KLF9, YY2, CEBPD, RUNX1T1, TLE4, SMAD3, TLE1, ARID1A, VAX1, PURB, ZFP652, NRIP1, HIPK1, HIPK2, CPNE1, TGIF2, EIF2AK2, KLF4	211	1859	22680	1.85025	0.17295	0.0156996	1.23446
	UP_KEYWORDS	Steroid biosynthesis	11	2.21328	4.30015e-09	TM7SF2, HSD17B11, CYP51, EBP, SC5D, MVD, 0610007P14RIK, DHCR7, HINT2, TECR, NSDHL	478	38	22680	13.7349	1.29864e-06	3.24661e-07	5.75212e-06		UP_KEYWORDS	Transcription regulation	31	13.7778	0.00121215	TSHZ1, EID3, CREM, NFYB, NFIX, RORB, ZBTB18, LBH, SMARCD3, POU2F2, AGO2, PITX1, NR2F1, KLF9, YY2, CEBPD, RUNX1T1, TLE4, SMAD3, TLE1, ARID1A, VAX1, PURB, ZFP652, NRIP1, HIPK1, HIPK2, CPNE1, TGIF2, EIF2AK2, KLF4	211	1799	22680	1.85221	0.205823	0.0175706	1.49615
	GOTERM_BP_DIRECT	GO:0006694~steroid biosynthetic process	13	2.61569	1.86607e-08	TM7SF2, HSD17B11, CYP51, EBP, SC5D, MVD, 0610007P14RIK, DHCR7, SDR42E1, HINT2, SRD5A1, TECR, NSDHL	427	62	18082	8.87913	3.61452e-05	1.80728e-05	3.19639e-05		GOTERM_BP_DIRECT	GO:0006355~regulation of transcription, DNA-templated	34	15.1111	0.00414996	TSHZ1, EID3, CREM, NFYB, NFIX, RORB, ZBTB18, DBX2, LBH, SMARCD3, ZFP473, POU2F2, AGO2, PITX1, NR2F1, KLF9, YY2, CEBPD, RUNX1T1, TLE4, SMAD3, TLE1, ARID1A, VAX1, PURB, ZFP652, NRIP1, DLX1, HIPK1, HIPK2, CPNE1, TGIF2, EIF2AK2, KLF4	165	2279	18082	1.63492	0.991965	0.310007	6.47552
	UP_KEYWORDS	Steroid metabolism	12	2.41449	4.02301e-07	TM7SF2, SREBF1, CYP51, EBP, SC5D, CYP39A1, MVD, 0610007P14RIK, DHCR7, ERLIN2, SCAP, NSDHL	478	74	22680	7.69422	0.000121488	1.51868e-05	0.00053814		GOTERM_MF_DIRECT	GO:0043565~sequence-specific DNA binding	14	6.22222	0.00531899	DBX2, DLX1, CEBPD, CREM, POU2F2, CHCHD2, SMAD3, RORB, NFYB, VAX1, ZBTB18, PITX1, KLF4, NR2F1	160	633	17446	2.41157	0.810612	0.187788	6.9184
	GOTERM_BP_DIRECT	GO:0008202~steroid metabolic process	13	2.61569	6.11477e-07	TM7SF2, SREBF1, CYP51, EBP, SC5D, MVD, 0610007P14RIK, ERLIN2, SCAP, CYP39A1, DHCR7, SRD5A1, NSDHL	427	84	18082	6.55364	0.00118373	0.000296064	0.00104739		GOTERM_MF_DIRECT	GO:0003700~transcription factor activity, sequence-specific DNA binding	15	6.66667	0.0311246	WNT5A, CEBPD, CREM, TADA2B, RUNX1T1, SMAD3, NFIX, NFYB, RORB, VAX1, PURB, POU2F2, KLF4, PITX1, NR2F1	160	883	17446	1.85228	0.999948	0.481948	34.6266
	UP_KEYWORDS	Sterol metabolism	11	2.21328	6.22748e-07	TM7SF2, SREBF1, CYP51, EBP, SC5D, MVD, 0610007P14RIK, DHCR7, ERLIN2, SCAP, NSDHL	478	62	22680	8.41814	0.000188052	2.08964e-05	0.00083302		UP_KEYWORDS	Activator	12	5.33333	0.031446	YY2, CEBPD, CREM, POU2F2, CHCHD2, NFIX, RORB, NFYB, PITX1, KLF4, NR2F1, NRIP1	211	624	22680	2.06708	0.99769	0.241142	32.7739
	UP_KEYWORDS	Sterol biosynthesis	8	1.60966	8.10454e-07	TM7SF2, CYP51, EBP, SC5D, MVD, 0610007P14RIK, DHCR7, NSDHL	478	26	22680	14.5993	0.000244727	2.44754e-05	0.0010841
	GOTERM_BP_DIRECT	GO:0016126~sterol biosynthetic process	8	1.60966	2.26493e-06	TM7SF2, CYP51, EBP, SC5D, MVD, 0610007P14RIK, DHCR7, NSDHL	427	27	18082	12.5471	0.00437756	0.000877049	0.00387951		Annotation Cluster 3	Enrichment Score: 2.675770367587967
	UP_KEYWORDS	Cholesterol metabolism	9	1.81087	1.84669e-05	TM7SF2, SREBF1, CYP51, EBP, MVD, DHCR7, ERLIN2, SCAP, NSDHL	478	55	22680	7.76417	0.00556152	0.000428912	0.0246995		Category	Term	Count	%	PValue	Genes	List Total	Pop Hits	Pop Total	Fold Enrichment	Bonferroni	Benjamini	FDR
	UP_KEYWORDS	Cholesterol biosynthesis	6	1.20724	4.81134e-05	TM7SF2, CYP51, EBP, MVD, DHCR7, NSDHL	478	20	22680	14.2343	0.0144255	0.000968238	0.0643401		GOTERM_CC_DIRECT	GO:0042995~cell projection	17	7.55556	0.00154342	MOK, TMEM218, CEP19, RHOU, RSPH9, SMO, RGS12, RILPL2, RSPH1, IFT22, CC2D2A, DYNC2H1, GNAS, TCTN2, ANGPT2, DST, KCNE3	191	712	19662	2.45789	0.316122	0.118965	1.98161
	KEGG_PATHWAY	mmu00100:Steroid biosynthesis	6	1.20724	9.31605e-05	TM7SF2, CYP51, EBP, SC5D, DHCR7, NSDHL	199	19	7691	12.2047	0.0216558	0.00727135	0.119779		UP_KEYWORDS	Cell projection	16	7.11111	0.00168662	MOK, TMEM218, CEP19, RHOU, RSPH9, SMO, RGS12, RILPL2, RSPH1, IFT22, CC2D2A, DYNC2H1, GNAS, TCTN2, DST, KCNE3	211	678	22680	2.53659	0.27438	0.0211549	2.07616
	GOTERM_BP_DIRECT	GO:0006695~cholesterol biosynthetic process	6	1.20724	0.000844589	TM7SF2, CYP51, EBP, MVD, DHCR7, NSDHL	427	32	18082	7.93999	0.805371	0.166275	1.43688		GOTERM_CC_DIRECT	GO:0005929~cilium	9	4	0.00360733	MOK, SMO, RILPL2, CC2D2A, IFT22, DNAH7A, TMEM218, DYNC2H1, RSPH9	191	257	19662	3.60499	0.588937	0.199286	4.57488
	GOTERM_BP_DIRECT	GO:0008203~cholesterol metabolic process	9	1.81087	0.00118738	TM7SF2, SREBF1, CYP51, EBP, MVD, DHCR7, ERLIN2, SCAP, NSDHL	427	89	18082	4.28224	0.899874	0.188776	2.0145
															Annotation Cluster 4	Enrichment Score: 2.0995437454770984
	Annotation Cluster 5	Enrichment Score: 3.8721158704701955													Category	Term	Count	%	PValue	Genes	List Total	Pop Hits	Pop Total	Fold Enrichment	Bonferroni	Benjamini	FDR
	Category	Term	Count	%	PValue	Genes	List Total	Pop Hits	Pop Total	Fold Enrichment	Bonferroni	Benjamini	FDR		GOTERM_BP_DIRECT	GO:0060070~canonical Wnt signaling pathway	7	3.11111	0.000158576	FZD9, WNT5A, SFRP4, SMAD3, WNT9A, KLF4, BCL9	165	89	18082	8.61927	0.168034	0.0594788	0.254978
	GOTERM_CC_DIRECT	GO:0016020~membrane	222	44.668	3.92639e-09	SYT1, SLC9A8, SC5D, DNAJB14, EPT1, SLC35A4, DIRAS2, RPLP0, SLC9B2, RAB27A, ICOSL, MPDZ, DPAGT1, LPCAT3, CRHR1, TTPAL, ATP2C1, ABCB1B, BACE2, ASPHD1, MADCAM1, ENPP5, TMX1, ENPP3, SFXN2, OCRL, CD74, HCRTR1, SERINC5, SLC29A3, LPCAT1, SLC29A4, STX17, GYS1, SGIP1, SCD1, OSBPL5, SCD3, RHBDF1, NCKAP1L, GNAT2, GPR153, RGS3, CLCN6, ALG14, TMOD1, TM7SF2, GPR85, RAB5B, KCNAB1, 0610007P14RIK, CRCP, KCNIP3, M…	454	6998	19662	1.37389	1.47632e-06	4.92107e-07	5.42722e-06		UP_KEYWORDS	Wnt signaling pathway	9	4	0.000243337	FZD9, WNT5A, SPIN1, CSNK1E, SFRP4, TLE4, TLE1, WNT9A, BCL9	211	176	22680	5.49655	0.045187	0.00920531	0.302015
	UP_SEQ_FEATURE	transmembrane region	153	30.7847	2.98461e-07	F2RL2, S100A4, SYT1, SLC9A8, SLC44A1, SC5D, WFS1, GM11744, LMAN2L, DNAJB14, EPT1, SCTR, SLC35A4, SLC7A7, ELOVL1, SLC2A8, CISD2, ST3GAL3, TMEM9B, DYSF, SLC9B2, FNDC3B, SCAMP5, ICOSL, RET, SCAMP2, BST2, TMEM167B, MRGPRE, DPAGT1, IL11RA1, PNPLA3, LPCAT3, TECR, PNPLA7, NCAM1, CRHR1, SLC25A30, ABCB1B, ATP2C1, BACE2, MADCAM1, SLC25A39, EMP3, EMP1, MAVS, CAV3, ENPP5, TMX1, GPR146, PAM, MAMDC4, ENPP3, AD…	442	4312	18012	1.44595	0.000340785	0.000340785	0.000479537		GOTERM_BP_DIRECT	GO:0016055~Wnt signaling pathway	9	4	0.000738231	FZD9, WNT5A, SPIN1, CSNK1E, SFRP4, TLE4, TLE1, WNT9A, BCL9	165	213	18082	4.63047	0.575424	0.115188	1.18184
	UP_KEYWORDS	Membrane	222	44.668	0.000177276	SYT1, SLC9A8, SC5D, DNAJB14, EPT1, SLC35A4, DIRAS2, SLC9B2, RAB27A, ICOSL, MPDZ, EFCAB14, DPAGT1, LPCAT3, CRHR1, ATP2C1, ABCB1B, BACE2, ASPHD1, MADCAM1, ENPP5, TMX1, GPR146, ENPP3, SFXN2, OCRL, CD74, HCRTR1, SERINC5, SLC29A3, LPCAT1, SLC29A4, STX17, SGIP1, SCD1, OSBPL5, SCD3, RHBDF1, GNAT2, GPR153, RGS3, CLCN6, ALG14, TM7SF2, GPR85, RAB5B, KCNAB1, 0610007P14RIK, CRCP, WBP1, KCNIP3, EFHD2, TMEM108…	478	8683	22680	1.2131	0.0521338	0.00314457	0.236874		KEGG_PATHWAY	mmu04550:Signaling pathways regulating pluripotency of stem cells	7	3.11111	0.000806344	FZD9, WNT5A, ACVR2A, PIK3CD, SMAD3, WNT9A, KLF4	63	138	7691	6.19243	0.119666	0.119666	0.967242
	UP_KEYWORDS	Transmembrane helix	176	35.4125	0.00232332	F2RL2, SYT1, SLC9A8, SLC44A1, SC5D, WFS1, LMAN2L, GM11744, DNAJB14, EPT1, ACSS2, SCTR, SLC7A7, SLC35A4, ELOVL1, SLC2A8, CISD2, ST3GAL3, SLC2A6, TMEM9B, DYSF, SLC9B2, FNDC3B, SCAMP5, ICOSL, RET, SCAMP2, BST2, TMEM167B, EFCAB14, MRGPRE, IL11RA1, DPAGT1, PNPLA3, LPCAT3, TECR, PNPLA7, NCAM1, CRHR1, SLC25A30, SCCPDH, ABCB1B, ATP2C1, BACE2, ASPHD1, MADCAM1, SLC25A39, EMP3, EMP1, MAVS, ENPP5, TMX1, PAM,…	478	6938	22680	1.20363	0.504635	0.026656	3.06352		KEGG_PATHWAY	mmu05217:Basal cell carcinoma	4	1.77778	0.00924067	FZD9, WNT5A, SMO, WNT9A	63	54	7691	9.04292	0.769341	0.306985	10.5829
	UP_KEYWORDS	Transmembrane	176	35.4125	0.00260278	F2RL2, SYT1, SLC9A8, SLC44A1, SC5D, WFS1, LMAN2L, GM11744, DNAJB14, EPT1, ACSS2, SCTR, SLC7A7, SLC35A4, ELOVL1, SLC2A8, CISD2, ST3GAL3, SLC2A6, TMEM9B, DYSF, SLC9B2, FNDC3B, SCAMP5, ICOSL, RET, SCAMP2, BST2, TMEM167B, EFCAB14, MRGPRE, IL11RA1, DPAGT1, PNPLA3, LPCAT3, TECR, PNPLA7, NCAM1, CRHR1, SLC25A30, SCCPDH, ABCB1B, ATP2C1, BACE2, ASPHD1, MADCAM1, SLC25A39, EMP3, EMP1, MAVS, ENPP5, TMX1, PAM,…	478	6955	22680	1.20069	0.544821	0.0287298	3.4261		GOTERM_BP_DIRECT	GO:0035567~non-canonical Wnt signaling pathway	3	1.33333	0.0101687	FZD9, WNT5A, SFRP4	165	17	18082	19.339	0.999993	0.482462	15.1715
	GOTERM_CC_DIRECT	GO:0016021~integral component of membrane	180	36.2173	0.0236207	F2RL2, SYT1, SLC9A8, SLC44A1, SC5D, WFS1, LMAN2L, PITPNA, GM11744, DNAJB14, EPT1, ACSS2, SCTR, SLC7A7, SLC35A4, ELOVL1, SLC2A8, CISD2, ST3GAL3, SLC2A6, TMEM9B, DYSF, SLC9B2, FNDC3B, SCAMP5, ICOSL, RET, SCAMP2, BST2, TMEM167B, EFCAB14, MRGPRE, IL11RA1, DPAGT1, PNPLA3, LPCAT3, TECR, PNPLA7, NCAM1, CRHR1, SLC25A30, SCCPDH, ABCB1B, ATP2C1, BACE2, ASPHD1, MADCAM1, SLC25A39, EMP3, EMP1, MAVS, ENPP5, TM…	454	6878	19662	1.1334	0.999875	0.410631	28.1373		KEGG_PATHWAY	mmu05200:Pathways in cancer	9	4	0.013385	FZD9, WNT5A, SMO, PIK3CD, RUNX1T1, SMAD3, GNAS, WNT9A, FLT3L	63	395	7691	2.78156	0.881056	0.346767	14.9868
	UP_SEQ_FEATURE	topological domain:Cytoplasmic	87	17.505	0.0264739	F2RL2, S100A4, SYT1, SLC44A1, GPR85, ALG1, LMAN2L, SCTR, SLC2A8, ST3GAL3, TMEM108, DYSF, ZFPL1, STRA6, SV2C, SCAMP5, H2-K1, VASN, TM9SF2, RET, ICOSL, SCAMP2, BST2, ICAM5, TMEM167B, ADIPOR1, ERLIN2, MRGPRE, IL11RA1, DPAGT1, PNPLA3, IFNAR1, SCAP, CRHR1, NCAM1, ABCB1B, ATP2C1, BACE2, PSEN2, MADCAM1, KCNH2, SEMA4A, MAVS, CAV3, GPR146, PAM, TMX1, MAMDC4, ENPP3, ADCYAP1R1, TMEM256, TPCN1, CD74, HCRTR1,…	442	2880	18012	1.23102	1	0.870323	35.0199		KEGG_PATHWAY	mmu05166:HTLV-I infection	7	3.11111	0.0231424	FZD9, WNT5A, CREM, PIK3CD, SMAD3, NFYB, WNT9A	63	276	7691	3.09622	0.975264	0.370252	24.5816
															KEGG_PATHWAY	mmu04310:Wnt signaling pathway	5	2.22222	0.0266076	FZD9, WNT5A, CSNK1E, SFRP4, WNT9A	63	141	7691	4.32906	0.985891	0.346945	27.7426
	Annotation Cluster 6	Enrichment Score: 3.098348526492833													KEGG_PATHWAY	mmu04390:Hippo signaling pathway	5	2.22222	0.0330865	FZD9, WNT5A, CSNK1E, SMAD3, WNT9A	63	151	7691	4.04236	0.995088	0.357899	33.3291
	Category	Term	Count	%	PValue	Genes	List Total	Pop Hits	Pop Total	Fold Enrichment	Bonferroni	Benjamini	FDR		KEGG_PATHWAY	mmu04916:Melanogenesis	4	1.77778	0.0453307	FZD9, WNT5A, GNAS, WNT9A	63	99	7691	4.9325	0.999344	0.407585	42.8193
	UP_KEYWORDS	Phospholipid biosynthesis	7	1.40845	0.00038505	SERINC5, LPCAT1, CHKB, MBOAT1, EPT1, PTDSS1, LPCAT3	478	46	22680	7.2203	0.109799	0.0057985	0.513839		KEGG_PATHWAY	mmu05205:Proteoglycans in cancer	5	2.22222	0.080517	FZD9, WNT5A, SMO, PIK3CD, WNT9A	63	203	7691	3.00688	0.999998	0.541678	63.6302
	UP_KEYWORDS	Phospholipid metabolism	7	1.40845	0.00060861	SERINC5, LPCAT1, CHKB, MBOAT1, EPT1, PTDSS1, LPCAT3	478	50	22680	6.64268	0.167945	0.00832228	0.811052		GOTERM_BP_DIRECT	GO:0090090~negative regulation of canonical Wnt signaling pathway	3	1.33333	0.236504	WNT5A, SFRP4, WNT9A	165	102	18082	3.22317	1	0.975922	98.7017
	KEGG_PATHWAY	mmu00564:Glycerophospholipid metabolism	10	2.01207	0.000665452	PNPLA7, LPCAT1, CHKB, MBOAT1, GNPAT, EPT1, PTDSS1, PLA2G3, LPCAT3, LPIN1	199	94	7691	4.11152	0.144811	0.0257353	0.852695
	GOTERM_BP_DIRECT	GO:0008654~phospholipid biosynthetic process	7	1.40845	0.00259198	SERINC5, LPCAT1, CHKB, MBOAT1, EPT1, PTDSS1, LPCAT3	427	59	18082	5.02417	0.993443	0.284766	4.34819		Annotation Cluster 5	Enrichment Score: 1.9177923231001013
															Category	Term	Count	%	PValue	Genes	List Total	Pop Hits	Pop Total	Fold Enrichment	Bonferroni	Benjamini	FDR
	Annotation Cluster 7	Enrichment Score: 2.73448038644462													GOTERM_CC_DIRECT	GO:0016514~SWI/SNF complex	3	1.33333	0.00675525	SMARCD3, ARID1A, ARID1B	191	13	19662	23.7559	0.811269	0.283578	8.40848
	Category	Term	Count	%	PValue	Genes	List Total	Pop Hits	Pop Total	Fold Enrichment	Bonferroni	Benjamini	FDR		GOTERM_CC_DIRECT	GO:0071565~nBAF complex	3	1.33333	0.00783131	SMARCD3, ARID1A, ARID1B	191	14	19662	22.0591	0.855444	0.275554	9.68598
	KEGG_PATHWAY	mmu01212:Fatty acid metabolism	9	1.81087	4.12398e-05	SCD1, ACAA2, PECR, SCD3, EHHADH, ECHS1, FADS2, ACAT2, TECR	199	51	7691	6.82028	0.00964474	0.00483405	0.0530397		GOTERM_CC_DIRECT	GO:0090544~BAF-type complex	3	1.33333	0.0114837	SMARCD3, ARID1A, ARID1B	191	17	19662	18.1663	0.941653	0.333628	13.9006
	UP_KEYWORDS	Fatty acid metabolism	11	2.21328	0.000296749	ELOVL1, SCD1, ACAA2, PECR, SCD3, EHHADH, FADS3, ADIPOR1, ECHS1, FADS2, TECR	478	124	22680	4.20907	0.0857319	0.00496714	0.396219		GOTERM_BP_DIRECT	GO:0006338~chromatin remodeling	4	1.77778	0.0350971	SMARCD3, TADA2B, ARID1A, ARID1B	165	79	18082	5.54875	1	0.693985	43.7387
	GOTERM_BP_DIRECT	GO:0006631~fatty acid metabolic process	13	2.61569	0.000331889	SCD1, ACAA2, SCD3, STAT5A, EHHADH, FADS3, FADS2, ADIPOR1, ECHS1, TECR, ELOVL1, PECR, ACOT11	427	156	18082	3.52888	0.474274	0.0877613	0.566971
	UP_KEYWORDS	Fatty acid biosynthesis	7	1.40845	0.00092171	ELOVL1, SCD1, PECR, SCD3, FADS3, FADS2, TECR	478	54	22680	6.15063	0.24307	0.0115365	1.22592		Annotation Cluster 6	Enrichment Score: 1.8412959468232264
	UP_SEQ_FEATURE	short sequence motif:Histidine box-1	4	0.804829	0.00153873	SCD1, SC5D, FADS3, FADS2	442	10	18012	16.3005	0.827711	0.355735	2.44382		Category	Term	Count	%	PValue	Genes	List Total	Pop Hits	Pop Total	Fold Enrichment	Bonferroni	Benjamini	FDR
	UP_SEQ_FEATURE	short sequence motif:Histidine box-2	4	0.804829	0.00153873	SCD1, SC5D, FADS3, FADS2	442	10	18012	16.3005	0.827711	0.355735	2.44382		GOTERM_MF_DIRECT	GO:0016301~kinase activity	17	7.55556	0.000445761	MOK, SGK1, PHKG2, PIK3CD, ACVR2A, CDC42BPG, PKN3, HIPK1, CSNK1E, HIPK2, FLT3L, DYRK2, EIF2AK2, PIP4K2A, PAPSS2, IPMK, PRKRIR	160	674	17446	2.7502	0.129866	0.0671904	0.597574
	UP_SEQ_FEATURE	short sequence motif:Histidine box-3	4	0.804829	0.00153873	SCD1, SC5D, FADS3, FADS2	442	10	18012	16.3005	0.827711	0.355735	2.44382		UP_KEYWORDS	Kinase	17	7.55556	0.000947036	MOK, SGK1, PHKG2, PIK3CD, ACVR2A, CDC42BPG, PKN3, HIPK1, CSNK1E, HIPK2, FLT3L, DYRK2, EIF2AK2, PIP4K2A, PAPSS2, IPMK, PRKRIR	211	707	22680	2.58458	0.164748	0.0162324	1.17069
	GOTERM_BP_DIRECT	GO:0006633~fatty acid biosynthetic process	8	1.60966	0.00177482	ELOVL1, SCD1, PECR, SCD3, SC5D, FADS3, FADS2, TECR	427	74	18082	4.57801	0.967964	0.232551	2.99696		INTERPRO	IPR008271:Serine/threonine-protein kinase, active site	11	4.88889	0.00113779	ACVR2A, MOK, SGK1, CDC42BPG, PKN3, HIPK1, CSNK1E, PHKG2, HIPK2, DYRK2, EIF2AK2	192	333	20594	3.54314	0.364344	0.0866349	1.57422
	INTERPRO	IPR005804:Fatty acid desaturase, type 1	4	0.804829	0.00201882	SCD1, SCD3, FADS3, FADS2	455	12	20594	15.0872	0.828332	0.356317	3.08845		GOTERM_BP_DIRECT	GO:0016310~phosphorylation	15	6.66667	0.00139481	MOK, SGK1, PHKG2, PIK3CD, ACVR2A, CDC42BPG, HIPK1, PKN3, CSNK1E, HIPK2, DYRK2, PIP4K2A, EIF2AK2, PAPSS2, IPMK	165	612	18082	2.68598	0.801924	0.164647	2.22194
	KEGG_PATHWAY	mmu01040:Biosynthesis of unsaturated fatty acids	5	1.00604	0.00470043	SCD1, PECR, SCD3, FADS2, TECR	199	27	7691	7.15708	0.669519	0.146297	5.88107		UP_KEYWORDS	Nucleotide-binding	30	13.3333	0.00167232	MOK, HSPA1A, RRAGD, RHOU, PKN3, IFT22, DYNC2H1, POPDC2, DYRK2, PAPSS2, IPMK, SGK1, ABCB9, NIN, PHKG2, PIK3CD, MFN2, RAB32, ACVR2A, CDC42BPG, RAB30, HIPK1, CSNK1E, RAB19, HIPK2, GNAS, EIF2AK2, PIP4K2A, NMNAT1, ARL4A	211	1754	22680	1.83845	0.272402	0.0224587	2.05871
	GOTERM_BP_DIRECT	GO:0006636~unsaturated fatty acid biosynthetic process	4	0.804829	0.00478454	ELOVL1, SCD1, SCD3, FADS2	427	15	18082	11.2924	0.999908	0.371547	7.8867		GOTERM_MF_DIRECT	GO:0000166~nucleotide binding	31	13.7778	0.00250087	MOK, NMI, RRAGD, RHOU, PKN3, IFT22, DYNC2H1, POPDC2, DYRK2, PAPSS2, IPMK, SGK1, ABCB9, NIN, PHKG2, PIK3CD, MFN2, RAB32, ACVR2A, CDC42BPG, RAB30, HIPK1, CSNK1E, RAB19, HIPK2, CPNE1, GNAS, RBM38, EIF2AK2, PIP4K2A, ARL4A	160	1936	17446	1.74595	0.542167	0.177422	3.31009
	GOTERM_MF_DIRECT	GO:0004768~stearoyl-CoA 9-desaturase activity	3	0.603622	0.00758011	SCD1, SCD3, FADS2	406	6	17446	21.4852	0.995026	0.382535	10.8351		UP_KEYWORDS	Serine/threonine-protein kinase	11	4.88889	0.00463953	ACVR2A, MOK, SGK1, CDC42BPG, PKN3, HIPK1, CSNK1E, PHKG2, HIPK2, DYRK2, EIF2AK2	211	405	22680	2.91943	0.586692	0.0506467	5.61587
	KEGG_PATHWAY	mmu03320:PPAR signaling pathway	4	0.804829	0.33968	SCD1, SCD3, EHHADH, FADS2	199	80	7691	1.93241	1	0.863367	99.52		GOTERM_MF_DIRECT	GO:0004674~protein serine/threonine kinase activity	11	4.88889	0.00593546	ACVR2A, MOK, SGK1, CDC42BPG, PKN3, HIPK1, CSNK1E, PHKG2, HIPK2, DYRK2, EIF2AK2	160	428	17446	2.80237	0.843919	0.186473	7.69092
															INTERPRO	IPR017441:Protein kinase, ATP binding site	10	4.44444	0.0115072	MOK, SGK1, CDC42BPG, PKN3, HIPK1, CSNK1E, PHKG2, HIPK2, DYRK2, EIF2AK2	192	394	20594	2.72235	0.990012	0.535937	14.8977
	Annotation Cluster 8	Enrichment Score: 2.4145148113438357													SMART	SM00220:S_TKc	11	4.88889	0.0135577	ACVR2A, MOK, SGK1, CDC42BPG, PKN3, HIPK1, CSNK1E, PHKG2, HIPK2, DYRK2, EIF2AK2	123	380	10425	2.45347	0.800262	0.55308	14.463
	Category	Term	Count	%	PValue	Genes	List Total	Pop Hits	Pop Total	Fold Enrichment	Bonferroni	Benjamini	FDR		INTERPRO	IPR011009:Protein kinase-like domain	12	5.33333	0.0149486	ACVR2A, MOK, SGK1, CDC42BPG, PKN3, HIPK1, CSNK1E, PHKG2, HIPK2, PIK3CD, DYRK2, EIF2AK2	192	556	20594	2.31497	0.997508	0.527307	18.9355
	INTERPRO	IPR011992:EF-hand-like domain	19	3.82294	3.90762e-05	S100A4, EFCAB9, S100A16, SPARCL1, EFCAB14, HPCAL4, STAT5A, CETN3, FSTL1, SPARC, CAPN2, STAT3, KCNIP3, EFHD2, LPCAT1, SMOC1, HPCA, SDF4, RCN2	455	273	20594	3.15007	0.0335011	0.0335011	0.0606438		GOTERM_BP_DIRECT	GO:0006468~protein phosphorylation	12	5.33333	0.0160845	WNT5A, ACVR2A, MOK, SGK1, CDC42BPG, PKN3, HIPK1, CSNK1E, PHKG2, HIPK2, DYRK2, EIF2AK2	165	576	18082	2.28308	1	0.609562	22.9751
	UP_SEQ_FEATURE	domain:EF-hand 2	14	2.8169	0.000345404	S100A4, EFCAB9, EFCAB14, HPCAL4, CETN3, FSTL1, CAPN2, KCNIP3, EFHD2, LPCAT1, SMOC1, HPCA, SDF4, RCN2	442	173	18012	3.29778	0.325996	0.179023	0.553519		INTERPRO	IPR000719:Protein kinase, catalytic domain	11	4.88889	0.0222181	ACVR2A, MOK, SGK1, CDC42BPG, PKN3, HIPK1, CSNK1E, PHKG2, HIPK2, DYRK2, EIF2AK2	192	515	20594	2.291	0.999869	0.525366	26.8871
	INTERPRO	IPR002048:EF-hand domain	15	3.01811	0.000455784	S100A4, EFCAB9, S100A16, SPARCL1, EFCAB14, HPCAL4, CETN3, FSTL1, CAPN2, KCNIP3, EFHD2, LPCAT1, HPCA, SDF4, RCN2	455	223	20594	3.0445	0.328025	0.180259	0.705213		GOTERM_MF_DIRECT	GO:0004672~protein kinase activity	11	4.88889	0.0237895	ACVR2A, MOK, SGK1, CDC42BPG, PKN3, HIPK1, CSNK1E, PHKG2, HIPK2, DYRK2, EIF2AK2	160	531	17446	2.25878	0.999454	0.438896	27.6508
	INTERPRO	IPR018247:EF-Hand 1, calcium-binding site	13	2.61569	0.000524551	S100A4, S100A16, LPCAT1, SPARCL1, HPCAL4, SMOC1, HPCA, CETN3, SPARC, CAPN2, SDF4, RCN2, KCNIP3	455	175	20594	3.36229	0.367154	0.141449	0.811207		UP_SEQ_FEATURE	domain:Protein kinase	11	4.88889	0.0250799	ACVR2A, MOK, SGK1, CDC42BPG, PKN3, HIPK1, CSNK1E, PHKG2, HIPK2, DYRK2, EIF2AK2	176	502	18012	2.24253	1	0.996647	31.6841
	UP_SEQ_FEATURE	domain:EF-hand 1	13	2.61569	0.00122709	EFHD2, S100A4, EFCAB9, LPCAT1, EFCAB14, HPCAL4, SMOC1, HPCA, CETN3, FSTL1, CAPN2, SDF4, RCN2	442	174	18012	3.04462	0.753945	0.373371	1.95345		UP_SEQ_FEATURE	binding site:ATP	11	4.88889	0.0586951	ACVR2A, MOK, SGK1, CDC42BPG, PKN3, HIPK1, CSNK1E, PHKG2, HIPK2, DYRK2, EIF2AK2	176	583	18012	1.93096	1	0.997019	59.6426
	UP_SEQ_FEATURE	calcium-binding region:1	10	2.01207	0.0038522	EFHD2, LPCAT1, HPCAL4, SMOC1, HPCA, CETN3, CAPN2, SDF4, RCN2, KCNIP3	442	126	18012	3.23422	0.987817	0.520312	6.01292		UP_KEYWORDS	ATP-binding	19	8.44444	0.0823476	MOK, SGK1, ABCB9, PHKG2, PIK3CD, HSPA1A, ACVR2A, CDC42BPG, HIPK1, PKN3, CSNK1E, HIPK2, DYNC2H1, DYRK2, EIF2AK2, PIP4K2A, PAPSS2, IPMK, NMNAT1	211	1363	22680	1.49837	1	0.441858	65.6331
	GOTERM_MF_DIRECT	GO:0005509~calcium ion binding	28	5.6338	0.00689769	S100A4, SYT1, EFCAB9, PAM, PCDHGA9, CETN3, FSTL1, EDIL3, GCH1, KCNIP3, EFHD2, DYSF, LPCAT1, SMOC1, SDF4, RET, S100A16, SPARCL1, EFCAB14, HPCAL4, PADI2, SPARC, CAPN2, GAS6, ATP2C1, FBLN2, HPCA, RCN2	406	699	17446	1.72128	0.991968	0.382721	9.90647		UP_SEQ_FEATURE	nucleotide phosphate-binding region:ATP	15	6.66667	0.0863563	MOK, ABCB9, SGK1, PHKG2, ACVR2A, CDC42BPG, HIPK1, PKN3, CSNK1E, HIPK2, DYNC2H1, DYRK2, EIF2AK2, PAPSS2, NMNAT1	176	963	18012	1.5941	1	0.999498	74.2008
	UP_SEQ_FEATURE	calcium-binding region:2	9	1.81087	0.00697631	EFHD2, HPCAL4, SMOC1, HPCA, CETN3, CAPN2, SDF4, RCN2, KCNIP3	442	114	18012	3.21719	0.999663	0.631884	10.6386		UP_KEYWORDS	Transferase	22	9.77778	0.0876651	GALNT3, MOK, SGK1, PHKG2, GALNT5, PIK3CD, TRPT1, ACVR2A, CDC42BPG, HIPK1, PKN3, CSNK1E, HIPK2, ANKIB1, DYRK2, FLT3L, EIF2AK2, PIP4K2A, PAPSS2, IPMK, PRKRIR, NMNAT1	211	1654	22680	1.42971	1	0.440701	68.0278
	SMART	SM00054:EFh	9	1.81087	0.00897914	EFHD2, S100A4, LPCAT1, HPCAL4, HPCA, CETN3, SDF4, RCN2, KCNIP3	211	145	10425	3.06668	0.808066	0.808066	10.5425		GOTERM_MF_DIRECT	GO:0005524~ATP binding	20	8.88889	0.092358	CNNM2, MOK, SGK1, ABCB9, PHKG2, PIK3CD, HSPA1A, ACVR2A, CDC42BPG, HIPK1, PKN3, CSNK1E, HIPK2, DYNC2H1, DYRK2, EIF2AK2, PIP4K2A, PAPSS2, IPMK, NMNAT1	160	1507	17446	1.44708	1	0.763009	72.82
	UP_KEYWORDS	Calcium	29	5.83501	0.00948293	S100A4, SYT1, CLTB, PCDHGA9, CETN3, EDIL3, TPCN1, KCNIP3, EFHD2, DYSF, LPCAT1, TPP1, SMOC1, SDF4, S100A16, SLC8A2, EFCAB14, SPARCL1, HPCAL4, PADI2, SPARC, CAPN2, GAS6, TNNI1, HSP90B1, ATP2C1, FBLN2, HPCA, RCN2	478	827	22680	1.66382	0.943725	0.0859977	11.9666		GOTERM_BP_DIRECT	GO:0018105~peptidyl-serine phosphorylation	4	1.77778	0.12044	SGK1, PKN3, CSNK1E, HIPK2	165	133	18082	3.29588	1	0.933241	87.3305
	COG_ONTOLOGY	Signal transduction mechanisms / Cytoskeleton / Cell division and chromosome partitioning / General function prediction only	6	1.20724	0.0103726	EFCAB9, HPCAL4, HPCA, CETN3, CAPN2, KCNIP3	60	49	2126	4.33878	0.188228	0.188228	7.62902		UP_SEQ_FEATURE	active site:Proton acceptor	11	4.88889	0.154105	ACVR2A, MOK, SGK1, CDC42BPG, PKN3, HIPK1, CSNK1E, PHKG2, HIPK2, DYRK2, EIF2AK2	176	710	18012	1.58556	1	0.999452	91.878
	UP_SEQ_FEATURE	domain:EF-hand 4	6	1.20724	0.0145796	HPCAL4, HPCA, CETN3, SDF4, RCN2, KCNIP3	442	59	18012	4.14418	1	0.844887	21.0199		GOTERM_MF_DIRECT	GO:0016740~transferase activity	18	8	0.185691	GALNT3, MOK, SGK1, PHKG2, GALNT5, PIK3CD, TRPT1, ACVR2A, CDC42BPG, HIPK1, PKN3, CSNK1E, HIPK2, DYRK2, PIP4K2A, EIF2AK2, PAPSS2, IPMK	160	1472	17446	1.33334	1	0.823097	93.6796
	UP_SEQ_FEATURE	domain:EF-hand 3	6	1.20724	0.0726277	HPCAL4, HPCA, CETN3, SDF4, RCN2, KCNIP3	442	91	18012	2.68689	1	0.983433	70.2236
	UP_SEQ_FEATURE	calcium-binding region:3	3	0.603622	0.22918	HPCAL4, HPCA, SDF4	442	37	18012	3.30415	1	0.999741	98.4736		Annotation Cluster 7	Enrichment Score: 1.4519738477384487
															Category	Term	Count	%	PValue	Genes	List Total	Pop Hits	Pop Total	Fold Enrichment	Bonferroni	Benjamini	FDR
	Annotation Cluster 9	Enrichment Score: 2.0035032982347305													KEGG_PATHWAY	mmu04810:Regulation of actin cytoskeleton	7	3.11111	0.00710734	ITGA8, ITGB7, PIK3CD, MYLPF, PDGFC, PIP4K2A, MYL9	63	213	7691	4.012	0.675986	0.313162	8.23522
	Category	Term	Count	%	PValue	Genes	List Total	Pop Hits	Pop Total	Fold Enrichment	Bonferroni	Benjamini	FDR		KEGG_PATHWAY	mmu04510:Focal adhesion	6	2.66667	0.0251953	ITGA8, ITGB7, PIK3CD, MYLPF, PDGFC, MYL9	63	207	7691	3.53853	0.982259	0.361086	26.4692
	KEGG_PATHWAY	mmu00280:Valine, leucine and isoleucine degradation	8	1.60966	0.000479939	BCKDHA, ACAA2, IVD, MCEE, EHHADH, ABAT, ECHS1, ACAT2	199	55	7691	5.62156	0.106682	0.0278092	0.61566		KEGG_PATHWAY	mmu04670:Leukocyte transendothelial migration	3	1.33333	0.246066	PIK3CD, MYLPF, MYL9	63	118	7691	3.10371	1	0.808499	96.6734
	KEGG_PATHWAY	mmu00640:Propanoate metabolism	6	1.20724	0.000546978	MCEE, EHHADH, ABAT, ECHS1, ACAT2, ACSS2	199	27	7691	8.5885	0.120652	0.0253872	0.701377
	KEGG_PATHWAY	mmu00650:Butanoate metabolism	6	1.20724	0.000546978	L2HGDH, EHHADH, ABAT, ECHS1, BDH2, ACAT2	199	27	7691	8.5885	0.120652	0.0253872	0.701377		Annotation Cluster 8	Enrichment Score: 1.449080447309941
	GOTERM_BP_DIRECT	GO:0006635~fatty acid beta-oxidation	6	1.20724	0.00361577	ACAA2, EHHADH, ECHS1, BDH2, ACAT2, ACAT3	427	44	18082	5.77454	0.999103	0.322809	6.01608		Category	Term	Count	%	PValue	Genes	List Total	Pop Hits	Pop Total	Fold Enrichment	Bonferroni	Benjamini	FDR
	KEGG_PATHWAY	mmu00410:beta-Alanine metabolism	5	1.00604	0.00972184	EHHADH, ABAT, ECHS1, DPYD, ALDH3A1	199	33	7691	5.85579	0.89932	0.24947	11.8101		GOTERM_MF_DIRECT	GO:0005525~GTP binding	11	4.88889	0.00272869	MFN2, RAB32, RAB30, IGTP, NIN, RAB19, IFT22, GNAS, RRAGD, RHOU, ARL4A	160	383	17446	3.13163	0.573659	0.15676	3.60653
	KEGG_PATHWAY	mmu01200:Carbon metabolism	7	1.40845	0.0783893	MCEE, ALDOC, EHHADH, ESD, ECHS1, ACAT2, ACSS2	199	116	7691	2.33222	1	0.655533	65.0116		UP_KEYWORDS	GTP-binding	10	4.44444	0.00391067	MFN2, RAB32, RAB30, NIN, RAB19, IFT22, GNAS, RRAGD, RHOU, ARL4A	211	332	22680	3.23759	0.525021	0.0454643	4.75327
	KEGG_PATHWAY	mmu00380:Tryptophan metabolism	4	0.804829	0.11986	EHHADH, ECHS1, ACAT2, TPH2	199	47	7691	3.28921	1	0.760388	80.6496		UP_SEQ_FEATURE	nucleotide phosphate-binding region:GTP	10	4.44444	0.00406053	MFN2, RAB32, RAB30, NIN, RAB19, IFT22, GNAS, RRAGD, RHOU, ARL4A	176	319	18012	3.20818	0.93532	0.93532	5.92115
	KEGG_PATHWAY	mmu00071:Fatty acid degradation	4	0.804829	0.131356	ACAA2, EHHADH, ECHS1, ACAT2	199	49	7691	3.15496	1	0.762796	83.6607		GOTERM_MF_DIRECT	GO:0003924~GTPase activity	7	3.11111	0.0123545	MFN2, RAB32, IGTP, GNAS, RRAGD, RHOU, ARL4A	160	209	17446	3.65197	0.97932	0.321493	15.3897
	KEGG_PATHWAY	mmu00310:Lysine degradation	4	0.804829	0.149285	EHHADH, ECHS1, ACAT2, NSD1	199	52	7691	2.97294	1	0.755171	87.5056		GOTERM_BP_DIRECT	GO:0007264~small GTPase mediated signal transduction	7	3.11111	0.0207896	RAB32, RAB30, CHML, RAB19, IFT22, RHOU, ARL4A	165	236	18082	3.25049	1	0.608321	28.6954
															INTERPRO	IPR027417:P-loop containing nucleoside triphosphate hydrolase	16	7.11111	0.0224395	ABCB9, DNAH7A, RRAGD, RHOU, RNF213, MFN2, RAB32, RAB30, IGTP, RAB19, WSCD2, IFT22, DYNC2H1, GNAS, PAPSS2, ARL4A	192	909	20594	1.88797	0.999881	0.500835	27.1175
	Annotation Cluster 10	Enrichment Score: 1.953517352156629													UP_KEYWORDS	Lipoprotein	13	5.77778	0.0598159	WNT5A, SPECC1, RFFL, RHOU, RAB32, RAB30, RAB19, ANKIB1, APOL8, GNAS, WNT9A, DST, ARL4A	211	780	22680	1.79147	0.999992	0.36284	53.5407
	Category	Term	Count	%	PValue	Genes	List Total	Pop Hits	Pop Total	Fold Enrichment	Bonferroni	Benjamini	FDR		INTERPRO	IPR005225:Small GTP-binding protein domain	5	2.22222	0.0678597	RAB32, RAB30, RAB19, RHOU, ARL4A	192	165	20594	3.25032	1	0.736004	62.4479
	GOTERM_BP_DIRECT	GO:0006635~fatty acid beta-oxidation	6	1.20724	0.00361577	ACAA2, EHHADH, ECHS1, BDH2, ACAT2, ACAT3	427	44	18082	5.77454	0.999103	0.322809	6.01608		INTERPRO	IPR001806:Small GTPase superfamily	4	1.77778	0.128572	RAB32, RAB30, RAB19, RHOU	192	134	20594	3.2018	1	0.858606	85.3124
	INTERPRO	IPR020610:Thiolase, active site	3	0.603622	0.0094628	ACAA2, ACAT2, ACAT3	455	7	20594	19.3978	0.999749	0.694073	13.7222		UP_SEQ_FEATURE	short sequence motif:Effector region	3	1.33333	0.253691	RAB32, RAB30, RAB19	176	100	18012	3.07023	1	0.999809	98.7594
	INTERPRO	IPR002155:Thiolase	3	0.603622	0.0094628	ACAA2, ACAT2, ACAT3	455	7	20594	19.3978	0.999749	0.694073	13.7222		UP_SEQ_FEATURE	lipid moiety-binding region:S-geranylgeranyl cysteine	3	1.33333	0.289693	RAB32, RAB30, RAB19	176	110	18012	2.79112	1	0.999731	99.4091
	PIR_SUPERFAMILY	PIRSF000429:acetyl-CoA acetyltransferase	3	0.603622	0.0117425	ACAA2, ACAT2, ACAT3	54	6	1807	16.7315	0.465292	0.465292	10.8851		UP_KEYWORDS	Prenylation	3	1.33333	0.426327	RAB32, RAB30, RAB19	211	157	22680	2.05391	1	0.863594	99.8999
	INTERPRO	IPR020617:Thiolase, C-terminal	3	0.603622	0.0124341	ACAA2, ACAT2, ACAT3	455	8	20594	16.9731	0.999982	0.744317	17.6535
	INTERPRO	IPR020613:Thiolase, conserved site	3	0.603622	0.0124341	ACAA2, ACAT2, ACAT3	455	8	20594	16.9731	0.999982	0.744317	17.6535		Annotation Cluster 9	Enrichment Score: 1.3971549623150026
	INTERPRO	IPR020616:Thiolase, N-terminal	3	0.603622	0.0124341	ACAA2, ACAT2, ACAT3	455	8	20594	16.9731	0.999982	0.744317	17.6535		Category	Term	Count	%	PValue	Genes	List Total	Pop Hits	Pop Total	Fold Enrichment	Bonferroni	Benjamini	FDR
	INTERPRO	IPR016039:Thiolase-like	3	0.603622	0.0322118	ACAA2, ACAT2, ACAT3	455	13	20594	10.445	1	0.925395	39.8471		INTERPRO	IPR015526:Frizzled/secreted frizzled-related protein	3	1.33333	0.0118742	FZD9, SMO, SFRP4	192	18	20594	17.8767	0.991385	0.492965	15.3371
															INTERPRO	IPR020067:Frizzled domain	3	1.33333	0.0206562	FZD9, SMO, SFRP4	192	24	20594	13.4076	0.999753	0.530086	25.2424
	Annotation Cluster 11	Enrichment Score: 1.7627712446740105													UP_SEQ_FEATURE	domain:FZ	3	1.33333	0.0225172	FZD9, SMO, SFRP4	176	24	18012	12.7926	1	0.99953	28.94
	Category	Term	Count	%	PValue	Genes	List Total	Pop Hits	Pop Total	Fold Enrichment	Bonferroni	Benjamini	FDR		SMART	SM00063:FRI	3	1.33333	0.0246715	FZD9, SMO, SFRP4	123	21	10425	12.108	0.947543	0.625658	24.8656
	GOTERM_CC_DIRECT	GO:0005788~endoplasmic reticulum lumen	8	1.60966	0.0103019	KDELC1, HSP90B1, P4HA2, P4HA1, SDF2L1, EOGT, PDIA4, RCN2	454	104	19662	3.33141	0.979629	0.351196	13.3364		GOTERM_MF_DIRECT	GO:0017147~Wnt-protein binding	3	1.33333	0.0303884	FZD9, SMO, SFRP4	160	30	17446	10.9037	0.999934	0.497284	33.9557
	UP_SEQ_FEATURE	short sequence motif:Prevents secretion from ER	6	1.20724	0.0166559	KDELC1, HSP90B1, SDF2L1, EOGT, PDIA4, RCN2	442	61	18012	4.00831	1	0.797787	23.6517		GOTERM_MF_DIRECT	GO:0004930~G-protein coupled receptor activity	4	1.77778	0.999992	FZD9, SMO, SFRP4, CELSR1	160	1749	17446	0.249371	1	1	100
	GOTERM_CC_DIRECT	GO:0034663~endoplasmic reticulum chaperone complex	3	0.603622	0.0300054	HSP90B1, SDF2L1, PDIA4	454	12	19662	10.8271	0.999989	0.420427	34.3673
															Annotation Cluster 10	Enrichment Score: 1.384404489201029
	Annotation Cluster 12	Enrichment Score: 1.6132738011330523													Category	Term	Count	%	PValue	Genes	List Total	Pop Hits	Pop Total	Fold Enrichment	Bonferroni	Benjamini	FDR
	Category	Term	Count	%	PValue	Genes	List Total	Pop Hits	Pop Total	Fold Enrichment	Bonferroni	Benjamini	FDR		UP_KEYWORDS	Homeobox	9	4	0.00469638	DBX2, DLX1, TSHZ1, HIPK1, POU2F2, HIPK2, TGIF2, VAX1, PITX1	211	280	22680	3.45498	0.591153	0.0484754	5.68285
	UP_SEQ_FEATURE	domain:Follistatin-like	3	0.603622	0.00176521	SPARCL1, FSTL1, SPARC	442	3	18012	40.7511	0.867033	0.332043	2.79876		INTERPRO	IPR009057:Homeodomain-like	9	4	0.0154758	DBX2, DLX1, TSHZ1, CENPB, POU2F2, TADA2B, TGIF2, VAX1, PITX1	192	345	20594	2.7981	0.997986	0.498287	19.5381
	INTERPRO	IPR015369:Follistatin/Osteonectin EGF domain	3	0.603622	0.00464005	SPARCL1, FSTL1, SPARC	455	5	20594	27.1569	0.982674	0.555634	6.9654		INTERPRO	IPR000047:Helix-turn-helix motif	3	1.33333	0.0314001	DBX2, DLX1, VAX1	192	30	20594	10.726	0.999997	0.596256	35.8964
	INTERPRO	IPR019577:SPARC/Testican, calcium-binding domain	3	0.603622	0.0094628	SPARCL1, SMOC1, SPARC	455	7	20594	19.3978	0.999749	0.694073	13.7222		INTERPRO	IPR001356:Homeodomain	7	3.11111	0.0408882	DBX2, DLX1, TSHZ1, POU2F2, TGIF2, VAX1, PITX1	192	271	20594	2.77056	1	0.669683	44.1149
	UP_SEQ_FEATURE	domain:Kazal-like	5	1.00604	0.0148275	SPARCL1, SMOC1, FSTL1, SPARC, SLCO3A1	442	39	18012	5.2245	1	0.818406	21.3386		SMART	SM00389:HOX	7	3.11111	0.0918648	DBX2, DLX1, TSHZ1, POU2F2, TGIF2, VAX1, PITX1	123	266	10425	2.23042	0.999988	0.8497	66.8061
	SMART	SM00274:FOLN	3	0.603622	0.0197066	SPARCL1, FSTL1, SPARC	211	11	10425	13.4748	0.973808	0.703024	21.7949		INTERPRO	IPR017970:Homeobox, conserved site	5	2.22222	0.0922567	DBX2, DLX1, POU2F2, VAX1, PITX1	192	184	20594	2.91469	1	0.785823	74.0526
	INTERPRO	IPR003645:Follistatin-like, N-terminal	3	0.603622	0.023381	SPARCL1, FSTL1, SPARC	455	11	20594	12.3441	1	0.898962	30.7378		UP_SEQ_FEATURE	DNA-binding region:Homeobox	4	1.77778	0.257677	DLX1, POU2F2, VAX1, PITX1	176	180	18012	2.27424	1	0.999765	98.8552
	GOTERM_MF_DIRECT	GO:0050840~extracellular matrix binding	4	0.804829	0.0264746	FBLN2, SPARCL1, SMOC1, SPARC	406	28	17446	6.13863	1	0.737058	33.2624
	SMART	SM00280:KAZAL	4	0.804829	0.0353421	SPARCL1, SMOC1, FSTL1, SPARC	211	36	10425	5.48973	0.998619	0.807212	35.8809		Annotation Cluster 11	Enrichment Score: 1.1435022391613399
	INTERPRO	IPR002350:Kazal domain	5	1.00604	0.0368344	SPARCL1, SMOC1, FSTL1, SPARC, SLCO3A1	455	57	20594	3.97031	1	0.91933	44.1558		Category	Term	Count	%	PValue	Genes	List Total	Pop Hits	Pop Total	Fold Enrichment	Bonferroni	Benjamini	FDR
	UP_KEYWORDS	Extracellular matrix	8	1.60966	0.223075	OPTC, WNT10A, FBLN2, SPARCL1, SMOC1, SPARC, COL16A1, MFAP5	478	235	22680	1.61524	1	0.658237	96.583		GOTERM_BP_DIRECT	GO:0048511~rhythmic process	5	2.22222	0.0292687	KLF9, CSNK1E, CREM, RORB, NRIP1	165	128	18082	4.28078	1	0.659326	38.0111
	GOTERM_CC_DIRECT	GO:0005578~proteinaceous extracellular matrix	9	1.81087	0.440841	OPTC, WNT10A, WISP1, FBLN2, SPARCL1, SMOC1, SPARC, COL16A1, MFAP5	454	316	19662	1.23347	1	0.939327	99.9676		UP_KEYWORDS	Biological rhythms	5	2.22222	0.0298318	KLF9, CSNK1E, CREM, RORB, NRIP1	211	126	22680	4.2654	0.996831	0.239679	31.368
															GOTERM_BP_DIRECT	GO:0042752~regulation of circadian rhythm	3	1.33333	0.0807842	CSNK1E, CREM, RORB	165	52	18082	6.32238	1	0.874942	74.2322
	Annotation Cluster 13	Enrichment Score: 1.4898026544040643													GOTERM_BP_DIRECT	GO:0032922~circadian regulation of gene expression	3	1.33333	0.105864	CSNK1E, CREM, NRIP1	165	61	18082	5.38957	1	0.929279	83.493
	Category	Term	Count	%	PValue	Genes	List Total	Pop Hits	Pop Total	Fold Enrichment	Bonferroni	Benjamini	FDR		GOTERM_BP_DIRECT	GO:0007623~circadian rhythm	3	1.33333	0.256643	KLF9, CSNK1E, CREM	165	108	18082	3.04411	1	0.982533	99.1557
	GOTERM_CC_DIRECT	GO:0005765~lysosomal membrane	12	2.41449	0.0201831	VASN, PNPLA7, SLC2A8, LAMP2, SLC29A3, TMEM9B, SCARB1, CLCN6, CCZ1, CYB561A3, TPCN1, TMEM55B	454	234	19662	2.22094	0.999532	0.421666	24.56
	UP_KEYWORDS	Lysosome	11	2.21328	0.038257	PNPLA7, LAMP2, SLC29A3, TMEM9B, TPP1, CCZ1, CYB561A3, TPCN1, TMEM55B, IFNAR1, RAB27A	478	249	22680	2.09608	0.999992	0.249734	40.6544		Annotation Cluster 12	Enrichment Score: 1.1369214765996702
	GOTERM_CC_DIRECT	GO:0005764~lysosome	14	2.8169	0.0439435	CAPN2, ENGASE, CYB561A3, TPCN1, TMEM55B, CD74, IFNAR1, PNPLA7, LAMP2, SLC29A3, TMEM9B, TPP1, CCZ1, RAB27A	454	331	19662	1.83177	1	0.491287	46.2676		Category	Term	Count	%	PValue	Genes	List Total	Pop Hits	Pop Total	Fold Enrichment	Bonferroni	Benjamini	FDR
															INTERPRO	IPR006020:Phosphotyrosine interaction domain	3	1.33333	0.0554194	RGS12, TBC1D1, APBA1	192	41	20594	7.84832	1	0.736791	54.8265
	Annotation Cluster 14	Enrichment Score: 1.4297282513847591													SMART	SM00462:PTB	3	1.33333	0.0794579	RGS12, TBC1D1, APBA1	123	40	10425	6.35671	0.999943	0.85828	61.2295
	Category	Term	Count	%	PValue	Genes	List Total	Pop Hits	Pop Total	Fold Enrichment	Bonferroni	Benjamini	FDR		INTERPRO	IPR011993:Pleckstrin homology-like domain	8	3.55556	0.0881935	CDC42BPG, RGS12, PLCH1, TBC1D1, IRS1, APBA1, PHLDA1, PLEKHA1	192	409	20594	2.098	1	0.783702	72.3861
	KEGG_PATHWAY	mmu05203:Viral carcinogenesis	13	2.61569	0.0159605	H2-K1, HIST1H2BC, STAT5A, NFKB2, HDAC11, STAT3, ATF2, CDKN1A, HIST2H2BE, H2-T9, RHOA, H2-T10, PIK3R3	199	231	7691	2.17501	0.9772	0.343024	18.6963
	KEGG_PATHWAY	mmu05166:HTLV-I infection	13	2.61569	0.0526301	H2-K1, EGR1, WNT10A, POLD4, CDKN1A, H2-T9, GSK3B, STAT5A, CDC23, H2-T10, NFKB2, PIK3R3, ATF2	199	276	7691	1.82039	0.999997	0.571313	50.1187		Annotation Cluster 13	Enrichment Score: 1.0765712527765483
	KEGG_PATHWAY	mmu05169:Epstein-Barr virus infection	8	1.60966	0.0611694	H2-K1, CDKN1A, H2-T9, H2-T10, ENTPD3, NFKB2, PIK3R3, STAT3	199	136	7691	2.27343	1	0.582113	55.6033		Category	Term	Count	%	PValue	Genes	List Total	Pop Hits	Pop Total	Fold Enrichment	Bonferroni	Benjamini	FDR
															INTERPRO	IPR017892:Protein kinase, C-terminal	3	1.33333	0.0314001	SGK1, CDC42BPG, PKN3	192	30	20594	10.726	0.999997	0.596256	35.8964
	Annotation Cluster 15	Enrichment Score: 1.3921545981112067													INTERPRO	IPR000961:AGC-kinase, C-terminal	3	1.33333	0.0867341	SGK1, CDC42BPG, PKN3	192	53	20594	6.07134	1	0.791953	71.7636
	Category	Term	Count	%	PValue	Genes	List Total	Pop Hits	Pop Total	Fold Enrichment	Bonferroni	Benjamini	FDR		SMART	SM00133:S_TK_X	3	1.33333	0.0971787	SGK1, CDC42BPG, PKN3	123	45	10425	5.65041	0.999994	0.821527	68.9623
	UP_SEQ_FEATURE	short sequence motif:Microbody targeting signal	5	1.00604	0.0239692	PECR, HACL1, FNDC5, EHHADH, GNPAT	442	45	18012	4.5279	1	0.861795	32.281		UP_SEQ_FEATURE	domain:AGC-kinase C-terminal	3	1.33333	0.0998531	SGK1, CDC42BPG, PKN3	176	55	18012	5.58223	1	0.998397	79.363
	UP_KEYWORDS	Peroxisome	7	1.40845	0.0255974	MAVS, PECR, HACL1, FNDC5, EHHADH, PXMP4, GNPAT	478	107	22680	3.10406	0.999603	0.195496	29.3098		GOTERM_BP_DIRECT	GO:0035556~intracellular signal transduction	7	3.11111	0.156708	SGK1, CDC42BPG, PKN3, PLCH1, TGFBR3, DEPTOR, ASB7	165	400	18082	1.91779	1	0.94066	93.5678
	GOTERM_CC_DIRECT	GO:0005777~peroxisome	8	1.60966	0.0321643	MAVS, PECR, HACL1, FNDC5, MVD, EHHADH, PXMP4, GNPAT	454	131	19662	2.64479	0.999995	0.428078	36.3579
	GOTERM_CC_DIRECT	GO:0005778~peroxisomal membrane	5	1.00604	0.0335643	MAVS, PECR, FNDC5, PXMP4, GNPAT	454	53	19662	4.0857	0.999997	0.427718	37.6187		Annotation Cluster 14	Enrichment Score: 1.0345672903099934
	KEGG_PATHWAY	mmu04146:Peroxisome	5	1.00604	0.165244	PECR, HACL1, EHHADH, PXMP4, GNPAT	199	83	7691	2.32821	1	0.757031	90.2072		Category	Term	Count	%	PValue	Genes	List Total	Pop Hits	Pop Total	Fold Enrichment	Bonferroni	Benjamini	FDR
															UP_KEYWORDS	Zinc-finger	23	10.2222	0.0333001	ZCCHC2, TSHZ1, KLF9, YY2, ZMYND10, TADA2B, RUNX1T1, RORB, RFFL, RNF213, TRIM71, RBBP6, ZBTB18, ZFP652, TRIM56, CDC42BPG, ZFP473, ANKIB1, MDM4, XAF1, PRKRIR, KLF4, NR2F1	211	1565	22680	1.5797	0.998395	0.23518	34.3559
	Annotation Cluster 16	Enrichment Score: 1.385168407212823													UP_KEYWORDS	Zinc	26	11.5556	0.115086	ZCCHC2, TSHZ1, KLF9, YY2, ZMYND10, TADA2B, RUNX1T1, SMAD3, RORB, RFFL, RNF213, ZBTB18, RBBP6, TRIM71, AMPD1, ZFP652, TRIM56, CDC42BPG, ZFP473, ANKIB1, XAF1, MDM4, PRKRIR, KLF4, NMNAT1, NR2F1	211	2099	22680	1.33144	1	0.495024	78.1197
	Category	Term	Count	%	PValue	Genes	List Total	Pop Hits	Pop Total	Fold Enrichment	Bonferroni	Benjamini	FDR		GOTERM_MF_DIRECT	GO:0046872~metal ion binding	38	16.8889	0.117031	GALNT3, TSHZ1, ZMYND10, GALNT5, RORB, RFFL, RHOU, RNF213, ZBTB18, TRIM71, MYL9, ZFP473, PLCH1, ANKIB1, AGO2, XAF1, ANGPT2, NR2F1, ZCCHC2, CUBN, KLF9, YY2, RUNX1T1, SMAD3, MYLPF, RBBP6, ZFP652, AMPD1, ACVR2A, TRIM56, CDC42BPG, ZFP462, ITGA8, GNAS, MDM4, PRKRIR, DST, KLF4	160	3355	17446	1.235	1	0.762662	81.2351
	SMART	SM00132:LIM	6	1.20724	0.0165731	MICALL2, CRIP1, LIMS1, LMO4, LIMD1, LHX6	211	74	10425	4.00602	0.953032	0.78328	18.6507		UP_KEYWORDS	Metal-binding	38	16.8889	0.162167	GALNT3, TSHZ1, ZMYND10, GALNT5, RORB, RFFL, RHOU, RNF213, TRIM71, ZBTB18, MYL9, ZFP473, PLCH1, ANKIB1, AGO2, XAF1, ANGPT2, NR2F1, ZCCHC2, CUBN, KLF9, YY2, TADA2B, RUNX1T1, SMAD3, MYLPF, RBBP6, ZFP652, AMPD1, ACVR2A, TRIM56, CDC42BPG, ITGA8, GNAS, MDM4, PRKRIR, DST, KLF4	211	3395	22680	1.20311	1	0.606954	88.9094
	UP_KEYWORDS	LIM domain	6	1.20724	0.0198291	MICALL2, CRIP1, LIMS1, LMO4, LIMD1, LHX6	478	74	22680	3.84711	0.997639	0.162973	23.5024
	INTERPRO	IPR001781:Zinc finger, LIM-type	6	1.20724	0.0237008	MICALL2, CRIP1, LIMS1, LMO4, LIMD1, LHX6	455	74	20594	3.66985	1	0.87651	31.0891		Annotation Cluster 15	Enrichment Score: 0.923952201872898
	UP_SEQ_FEATURE	domain:LIM zinc-binding 1	4	0.804829	0.123408	LIMS1, LMO4, LIMD1, LHX6	442	50	18012	3.26009	1	0.995355	87.9517		Category	Term	Count	%	PValue	Genes	List Total	Pop Hits	Pop Total	Fold Enrichment	Bonferroni	Benjamini	FDR
	UP_SEQ_FEATURE	domain:LIM zinc-binding 2	4	0.804829	0.123408	LIMS1, LMO4, LIMD1, LHX6	442	50	18012	3.26009	1	0.995355	87.9517		INTERPRO	IPR002048:EF-hand domain	6	2.66667	0.0572226	NIN, PLCH1, DNAH7A, MYLPF, DST, MYL9	192	223	20594	2.88593	1	0.728257	56.0137
															INTERPRO	IPR018247:EF-Hand 1, calcium-binding site	5	2.22222	0.0802469	PLCH1, DNAH7A, MYLPF, DST, MYL9	192	175	20594	3.06458	1	0.779819	68.8359
	Annotation Cluster 17	Enrichment Score: 1.37599696256383													UP_KEYWORDS	Muscle protein	3	1.33333	0.0837377	MYLPF, DST, MYL9	211	52	22680	6.20124	1	0.436149	66.2745
	Category	Term	Count	%	PValue	Genes	List Total	Pop Hits	Pop Total	Fold Enrichment	Bonferroni	Benjamini	FDR		UP_SEQ_FEATURE	domain:EF-hand 2	5	2.22222	0.0884441	NIN, PLCH1, MYLPF, DST, MYL9	176	173	18012	2.95783	1	0.999017	75.0712
	GOTERM_BP_DIRECT	GO:0055085~transmembrane transport	22	4.42656	0.000159884	SLC9A8, ABCB8, SLC8A2, SLC12A2, KCNAB1, SLC45A1, SFXN2, TPCN1, SLC25A30, SLC2A8, SVOPL, SLC26A6, SLC29A4, ABCB1B, SLC9B2, ABCC1, CLCN6, KCNH2, SLC39A4, SLC5A10, SV2C, SLC43A3	427	364	18082	2.55941	0.266348	0.0503103	0.273511		UP_SEQ_FEATURE	domain:EF-hand 1	5	2.22222	0.0898777	NIN, PLCH1, MYLPF, DST, MYL9	176	174	18012	2.94083	1	0.998232	75.6529
	UP_KEYWORDS	Ion transport	18	3.62173	0.160076	SLC9A8, TMC6, SLC8A2, SLC12A2, KCNAB1, LRRC8D, SFXN2, TPCN1, KCNIP3, SLC26A6, ATP2C1, SLC9B2, SLCO3A1, HTR3A, CLCN6, KCNH2, SLC39A4, SLC5A10	478	619	22680	1.37974	1	0.566656	90.304		UP_SEQ_FEATURE	domain:EF-hand 3	3	1.33333	0.221389	NIN, MYLPF, MYL9	176	91	18012	3.37388	1	0.999671	97.6575
	GOTERM_BP_DIRECT	GO:0006811~ion transport	18	3.62173	0.217451	SLC9A8, TMC6, SLC8A2, SLC12A2, KCNAB1, LRRC8D, SFXN2, TPCN1, KCNIP3, SLC26A6, ATP2C1, SLC9B2, SLCO3A1, HTR3A, CLCN6, KCNH2, SLC39A4, SLC5A10	427	584	18082	1.3052	1	0.998368	98.5004		SMART	SM00054:EFh	4	1.77778	0.240887	PLCH1, MYLPF, DST, MYL9	123	145	10425	2.3381	1	0.973042	95.7324
	UP_KEYWORDS	Ion channel	8	1.60966	0.563014	TMC6, SLC26A6, KCNAB1, LRRC8D, HTR3A, KCNH2, TPCN1, KCNIP3	478	336	22680	1.12971	1	0.903341	99.9984		INTERPRO	IPR011992:EF-hand-like domain	5	2.22222	0.248986	NIN, PLCH1, MYLPF, DST, MYL9	192	273	20594	1.96448	1	0.964977	98.1516
	Annotation Cluster 18	Enrichment Score: 1.270798818984835													Annotation Cluster 16	Enrichment Score: 0.8016574363838306
	Category	Term	Count	%	PValue	Genes	List Total	Pop Hits	Pop Total	Fold Enrichment	Bonferroni	Benjamini	FDR		Category	Term	Count	%	PValue	Genes	List Total	Pop Hits	Pop Total	Fold Enrichment	Bonferroni	Benjamini	FDR
	SMART	SM01117:SM01117	3	0.603622	0.0402601	FADS3, FADS2, CYB5B	211	16	10425	9.26392	0.999458	0.777761	39.8037		GOTERM_MF_DIRECT	GO:0016887~ATPase activity	5	2.22222	0.110415	ABCB9, DNAH7A, DYNC2H1, HSPA1A, RNF213	160	200	17446	2.72594	1	0.767802	79.2543
	INTERPRO	IPR001199:Cytochrome b5-like heme/steroid binding domain	3	0.603622	0.0474597	FADS3, FADS2, CYB5B	455	16	20594	8.48654	1	0.951612	52.9901		INTERPRO	IPR003593:AAA+ ATPase domain	4	1.77778	0.149914	ABCB9, DNAH7A, DYNC2H1, RNF213	192	144	20594	2.97946	1	0.892369	89.6041
	UP_SEQ_FEATURE	domain:Cytochrome b5 heme-binding	3	0.603622	0.0572396	FADS3, FADS2, CYB5B	442	16	18012	7.64084	1	0.971068	61.2112		SMART	SM00382:AAA	4	1.77778	0.237769	ABCB9, DNAH7A, DYNC2H1, RNF213	123	144	10425	2.35434	1	0.981771	95.5275
	UP_KEYWORDS	Electron transport	6	1.20724	0.0754932	TMX1, NDUFB11, FADS3, FADS2, CYB5B, CYB561A3	478	107	22680	2.66062	1	0.383554	65.0059
															Annotation Cluster 17	Enrichment Score: 0.7665845280967644
	Annotation Cluster 19	Enrichment Score: 1.2310904456144642													Category	Term	Count	%	PValue	Genes	List Total	Pop Hits	Pop Total	Fold Enrichment	Bonferroni	Benjamini	FDR
	Category	Term	Count	%	PValue	Genes	List Total	Pop Hits	Pop Total	Fold Enrichment	Bonferroni	Benjamini	FDR		GOTERM_BP_DIRECT	GO:0051092~positive regulation of NF-kappaB transcription factor activity	5	2.22222	0.0173937	WNT5A, MYD88, TIRAP, TGFBR3, EIF2AK2	165	109	18082	5.02697	1	0.57177	24.6085
	GOTERM_MF_DIRECT	GO:0015297~antiporter activity	6	1.20724	0.00591255	SLC9A8, SLC26A6, SLC8A2, SLC9B2, CLCN6, SLC7A7	406	50	17446	5.15645	0.98397	0.368245	8.55003		UP_KEYWORDS	Innate immunity	6	2.66667	0.0744117	TRIM56, MYD88, GSDMD, PIK3CD, TIRAP, EIF2AK2	211	241	22680	2.67605	1	0.419662	61.751
	UP_KEYWORDS	Antiport	5	1.00604	0.00668307	SLC9A8, SLC26A6, SLC8A2, SLC9B2, CLCN6	478	36	22680	6.58996	0.868014	0.0674474	8.57915		KEGG_PATHWAY	mmu05162:Measles	4	1.77778	0.0964697	MYD88, PIK3CD, HSPA1A, EIF2AK2	63	136	7691	3.59057	1	0.569841	70.5451
	UP_KEYWORDS	Sodium transport	5	1.00604	0.214667	SLC9A8, SLC8A2, SLC12A2, SLC9B2, SLC5A10	478	113	22680	2.09946	1	0.647442	96.0538		GOTERM_BP_DIRECT	GO:0002376~immune system process	7	3.11111	0.135865	TRIM56, MYD88, GSDMD, PIK3CD, TIRAP, EIF2AK2, PSMB9	165	383	18082	2.00291	1	0.937768	90.4706
	UP_KEYWORDS	Sodium	5	1.00604	0.246137	SLC9A8, SLC8A2, SLC12A2, SLC9B2, SLC5A10	478	120	22680	1.97699	1	0.679449	97.7165		KEGG_PATHWAY	mmu05164:Influenza A	4	1.77778	0.159006	MYD88, PIK3CD, HSPA1A, EIF2AK2	63	171	7691	2.85566	1	0.711678	87.5881
	GOTERM_BP_DIRECT	GO:0006814~sodium ion transport	5	1.00604	0.334853	SLC9A8, SLC8A2, SLC12A2, SLC9B2, SLC5A10	427	124	18082	1.70752	1	0.999629	99.9074		UP_KEYWORDS	Immunity	7	3.11111	0.168144	TRIM56, MYD88, GSDMD, PIK3CD, TIRAP, EIF2AK2, PSMB9	211	401	22680	1.87635	1	0.611459	89.8537
															UP_KEYWORDS	Inflammatory response	4	1.77778	0.187778	MYD88, GSDMD, PIK3CD, TIRAP	211	161	22680	2.67051	1	0.646513	92.4599
	Annotation Cluster 20	Enrichment Score: 1.0809854727595143													KEGG_PATHWAY	mmu04620:Toll-like receptor signaling pathway	3	1.33333	0.195575	MYD88, PIK3CD, TIRAP	63	101	7691	3.62612	1	0.747263	92.7355
	Category	Term	Count	%	PValue	Genes	List Total	Pop Hits	Pop Total	Fold Enrichment	Bonferroni	Benjamini	FDR		GOTERM_BP_DIRECT	GO:0050830~defense response to Gram-positive bacterium	3	1.33333	0.2065	MYD88, GSDMD, TIRAP	165	93	18082	3.53509	1	0.965051	97.5853
	UP_KEYWORDS	Cell division	15	3.01811	0.0263798	CKS1B, FAM175B, 2610002M06RIK, CKS1BRT, CETN3, ARPP19, CDC23, AURKB, CDC25C, REEP3, FAM64A, MIS18A, RALB, RHOA, CDCA3	478	372	22680	1.91321	0.999688	0.196041	30.0653		GOTERM_BP_DIRECT	GO:0045087~innate immune response	6	2.66667	0.297747	TRIM56, MYD88, GSDMD, PIK3CD, TIRAP, EIF2AK2	165	400	18082	1.64382	1	0.989493	99.6621
	GOTERM_BP_DIRECT	GO:0051301~cell division	15	3.01811	0.0609646	CKS1B, FAM175B, 2610002M06RIK, CKS1BRT, CETN3, ARPP19, CDC23, AURKB, CDC25C, REEP3, FAM64A, MIS18A, RALB, RHOA, CDCA3	427	374	18082	1.69839	1	0.972224	65.9536		KEGG_PATHWAY	mmu05161:Hepatitis B	3	1.33333	0.329872	MYD88, PIK3CD, TIRAP	63	146	7691	2.50848	1	0.852882	99.1958
	UP_KEYWORDS	Cell cycle	20	4.02414	0.0736448	CKS1B, MRPL41, 2610002M06RIK, FAM175B, CKS1BRT, WDR6, CETN3, ARPP19, CDC23, AURKB, CDC25C, REEP3, FAM64A, CDKN1A, MIS18A, RALB, RHOA, EIF2AK4, KCTD11, CDCA3	478	626	22680	1.5159	1	0.382019	64.0584		GOTERM_BP_DIRECT	GO:0032496~response to lipopolysaccharide	3	1.33333	0.528247	MYD88, TIRAP, EIF2AK2	165	197	18082	1.66885	1	0.99971	99.9994
	UP_KEYWORDS	Mitosis	10	2.01207	0.0962285	FAM64A, FAM175B, MIS18A, ARPP19, CETN3, CDC23, AURKB, CDC25C, REEP3, CDCA3	478	259	22680	1.83196	1	0.432123	74.1646		GOTERM_BP_DIRECT	GO:0006954~inflammatory response	4	1.77778	0.606554	MYD88, GSDMD, PIK3CD, TIRAP	165	344	18082	1.27428	1	0.999936	100
	GOTERM_BP_DIRECT	GO:0007049~cell cycle	20	4.02414	0.137561	CKS1B, MRPL41, 2610002M06RIK, FAM175B, CKS1BRT, WDR6, CETN3, ARPP19, CDC23, AURKB, CDC25C, REEP3, FAM64A, CDKN1A, MIS18A, RALB, RHOA, EIF2AK4, KCTD11, CDCA3	427	614	18082	1.37937	1	0.994017	92.0732
	GOTERM_BP_DIRECT	GO:0007067~mitotic nuclear division	10	2.01207	0.208352	FAM64A, FAM175B, MIS18A, ARPP19, CETN3, CDC23, AURKB, CDC25C, REEP3, CDCA3	427	277	18082	1.52876	1	0.998295	98.1721		Annotation Cluster 18	Enrichment Score: 0.7149308475238888
															Category	Term	Count	%	PValue	Genes	List Total	Pop Hits	Pop Total	Fold Enrichment	Bonferroni	Benjamini	FDR
	Annotation Cluster 21	Enrichment Score: 1.0341768737318846													INTERPRO	IPR001841:Zinc finger, RING-type	8	3.55556	0.0175739	TRIM56, CHD3OS, ANKIB1, RFFL, MDM4, RNF213, RBBP6, TRIM71	192	286	20594	3.00029	0.999138	0.506218	21.8954
	Category	Term	Count	%	PValue	Genes	List Total	Pop Hits	Pop Total	Fold Enrichment	Bonferroni	Benjamini	FDR		SMART	SM00184:RING	7	3.11111	0.0566467	TRIM56, CHD3OS, ANKIB1, RFFL, RNF213, RBBP6, TRIM71	123	234	10425	2.53544	0.998973	0.820983	48.6945
	GOTERM_BP_DIRECT	GO:0006334~nucleosome assembly	10	2.01207	0.000783972	HIST1H2BC, HIST1H1C, HIST2H2BE, HIST1H1B, NPM1, SPTY2D1, HIST1H3F, NAP1L5, NAP1L4, HIST1H3I	427	104	18082	4.07179	0.781102	0.172953	1.33441		GOTERM_MF_DIRECT	GO:0061630~ubiquitin protein ligase activity	5	2.22222	0.10893	TRIM56, ANKIB1, RFFL, RBBP6, TRIM71	160	199	17446	2.73964	1	0.776719	78.7839
	GOTERM_CC_DIRECT	GO:0000788~nuclear nucleosome	5	1.00604	0.0182607	HIST1H2BC, HIST2H2BE, HIST3H2A, HIST1H3F, HIST1H3I	454	44	19662	4.92141	0.999021	0.41318	22.4882		INTERPRO	IPR013083:Zinc finger, RING/FYVE/PHD-type	8	3.55556	0.121205	TRIM56, CHD3OS, ANKIB1, RFFL, MDM4, RNF213, RBBP6, TRIM71	192	445	20594	1.92828	1	0.851111	83.4837
	UP_KEYWORDS	Citrullination	6	1.20724	0.0483404	HIST1H1C, HIST1H1B, PADI2, HIST3H2A, HIST1H3F, HIST1H3I	478	94	22680	3.02858	1	0.288285	48.4583		INTERPRO	IPR017907:Zinc finger, RING-type, conserved site	4	1.77778	0.192918	TRIM56, CHD3OS, RNF213, TRIM71	192	163	20594	2.63216	1	0.930451	94.9577
	INTERPRO	IPR007125:Histone core	5	1.00604	0.100378	HIST1H2BC, HIST2H2BE, HIST3H2A, HIST1H3F, HIST1H3I	455	80	20594	2.82885	1	0.994051	80.643		UP_KEYWORDS	Ubl conjugation pathway	9	4	0.229669	TRIM56, ISG15, RFFL, DYRK2, USP25, RNF213, RBBP6, TRIM71, ASB7	211	631	22680	1.53311	1	0.701568	96.0956
	GOTERM_CC_DIRECT	GO:0000786~nucleosome	6	1.20724	0.104349	HIST1H1C, HIST2H2BE, HIST1H1B, HIST3H2A, HIST1H3F, HIST1H3I	454	108	19662	2.40602	1	0.636021	78.2008		UP_SEQ_FEATURE	zinc finger region:RING-type	4	1.77778	0.270733	TRIM56, RFFL, MDM4, TRIM71	176	186	18012	2.20088	1	0.999796	99.1227
	INTERPRO	IPR009072:Histone-fold	6	1.20724	0.136066	HIST1H2BC, HIST2H2BE, NFYC, HIST3H2A, HIST1H3F, HIST1H3I	455	123	20594	2.20788	1	0.995078	89.6738		GOTERM_MF_DIRECT	GO:0008270~zinc ion binding	13	5.77778	0.275411	ZCCHC2, TADA2B, SMAD3, RORB, RFFL, TRIM71, RBBP6, RNF213, TRIM56, CHD3OS, ANKIB1, MDM4, NR2F1	160	1075	17446	1.31859	1	0.918957	98.6841
	UP_KEYWORDS	Nucleosome core	5	1.00604	0.159751	HIST1H2BC, HIST2H2BE, HIST3H2A, HIST1H3F, HIST1H3I	478	100	22680	2.37238	1	0.571654	90.2537		GOTERM_BP_DIRECT	GO:0042787~protein ubiquitination involved in ubiquitin-dependent protein catabolic process	3	1.33333	0.343544	ANKIB1, RFFL, RBBP6	165	134	18082	2.45346	1	0.993816	99.8859
	UP_KEYWORDS	Chromosome	12	2.41449	0.240118	REC8, HIST1H2BC, HIST1H1C, HIST2H2BE, HIST1H1B, MIS18A, PPP2CA, HIST3H2A, AURKB, HIST1H3F, NSD1, HIST1H3I	478	409	22680	1.39211	1	0.673926	97.4602		GOTERM_MF_DIRECT	GO:0004842~ubiquitin-protein transferase activity	5	2.22222	0.346177	TRIM56, ANKIB1, RNF213, RBBP6, TRIM71	160	326	17446	1.67235	1	0.954184	99.6694
	KEGG_PATHWAY	mmu05034:Alcoholism	8	1.60966	0.265755	HIST1H2BC, GNAO1, HIST2H2BE, HIST3H2A, HDAC11, HIST1H3F, HIST1H3I, ATF2	199	202	7691	1.53062	1	0.829768	98.1201		UP_KEYWORDS	Ligase	5	2.22222	0.365029	TRIM56, RFFL, RNF213, RBBP6, TRIM71	211	330	22680	1.62861	1	0.821981	99.6464
	KEGG_PATHWAY	mmu05322:Systemic lupus erythematosus	5	1.00604	0.526948	HIST1H2BC, HIST2H2BE, HIST3H2A, HIST1H3F, HIST1H3I	199	147	7691	1.31457	1	0.901194	99.9934		GOTERM_MF_DIRECT	GO:0016874~ligase activity	5	2.22222	0.42046	TRIM56, RFFL, RNF213, RBBP6, TRIM71	160	362	17446	1.50604	1	0.975278	99.9347
	UP_SEQ_FEATURE	cross-link:Glycyl lysine isopeptide (Lys-Gly) (interchain with G-Cter in ubiquitin)	7	1.40845	0.794206	HIST1H2BC, HIST1H1C, HIST2H2BE, HIST3H2A, NFKB2, GUF1, HIST1H3F	442	318	18012	0.897037	1	1	100		GOTERM_BP_DIRECT	GO:0016567~protein ubiquitination	4	1.77778	0.640999	ANKIB1, RNF213, RBBP6, ASB7	165	362	18082	1.21092	1	0.999967	100
	Annotation Cluster 22	Enrichment Score: 1.0300221167595756													Annotation Cluster 19	Enrichment Score: 0.6616075409342156
	Category	Term	Count	%	PValue	Genes	List Total	Pop Hits	Pop Total	Fold Enrichment	Bonferroni	Benjamini	FDR		Category	Term	Count	%	PValue	Genes	List Total	Pop Hits	Pop Total	Fold Enrichment	Bonferroni	Benjamini	FDR
	UP_KEYWORDS	Glycoprotein	113	22.7364	0.000102338	F2RL2, SYT1, WFS1, LMAN2L, FSTL1, EDIL3, SCTR, SLC7A7, SLC2A8, ST3GAL3, TMEM9B, OPTC, WNT10A, RET, ICOSL, BST2, SPARCL1, MRGPRE, DPAGT1, IL11RA1, LPCAT3, TECR, PNPLA3, PNPLA7, CRHR1, NCAM1, CPE, ABCB1B, BACE2, MADCAM1, EMP3, MFAP5, EMP1, ENPP5, GPR146, PAM, MAMDC4, ENPP3, ADCYAP1R1, MST1, CD74, HCRTR1, SLC29A3, P2RY6, SERINC5, KDELC1, SLC29A4, SCARB1, ANGPTL2, SDF4, PLAT, FKTN, RHBDF1, COL16A1, C…	478	3815	22680	1.4054	0.030435	0.00192987	0.136807		INTERPRO	IPR011993:Pleckstrin homology-like domain	8	3.55556	0.0881935	CDC42BPG, RGS12, PLCH1, TBC1D1, IRS1, APBA1, PHLDA1, PLEKHA1	192	409	20594	2.098	1	0.783702	72.3861
	UP_SEQ_FEATURE	glycosylation site:N-linked (GlcNAc...)	107	21.5292	0.0150033	F2RL2, S100A4, SYT1, LMAN2L, FSTL1, SLC7A7, SCTR, SLC2A8, ST3GAL3, OPTC, WNT10A, RET, ICOSL, BST2, SPARCL1, DPAGT1, IL11RA1, MRGPRE, LPCAT3, TECR, PNPLA3, PNPLA7, CRHR1, NCAM1, CPE, ABCB1B, BACE2, MADCAM1, EMP3, MFAP5, EMP1, ENPP5, GPR146, PAM, MAMDC4, ENPP3, ADCYAP1R1, MST1, CD74, HCRTR1, SLC29A3, P2RY6, SERINC5, KDELC1, SLC29A4, SCARB1, ANGPTL2, SDF4, PLAT, FKTN, RHBDF1, COL16A1, GAS6, LAMP2, C…	442	3563	18012	1.22379	1	0.791834	21.5638		INTERPRO	IPR001849:Pleckstrin homology domain	5	2.22222	0.226341	CDC42BPG, PLCH1, IRS1, PHLDA1, PLEKHA1	192	262	20594	2.04695	1	0.954727	97.2035
	UP_KEYWORDS	Disulfide bond	65	13.0785	0.610846	F2RL2, GPR85, CLTB, LMAN2L, FSTL1, PDIA4, EDIL3, SLC7A7, ST3GAL3, WISP1, ART5, TPP1, RAB27A, OPTC, H2-K1, VASN, WNT10A, ICOSL, RET, BST2, SPARCL1, ICAM5, IL11RA1, LRRC24, IFNAR1, CRHR1, NCAM1, GM8909, H2-T9, BACE2, ABAT, SUSD5, MADCAM1, MFAP5, SEMA4A, PAM, TMX1, MAMDC4, ENPP3, ADCYAP1R1, MST1, CD74, HCRTR1, P2RY6, SMOC1, NPM1, H2-T10, SCARB1, CLEC2F, SLCO3A1, HTR3A, ANGPTL2, PLAT, PLP1, FETUB, LR…	478	3124	22680	0.987228	1	0.91793	99.9997		UP_SEQ_FEATURE	domain:PH	4	1.77778	0.328928	CDC42BPG, PLCH1, IRS1, PHLDA1	176	208	18012	1.96809	1	0.999827	99.748
	UP_SEQ_FEATURE	signal peptide	70	14.0845	0.845607	F2RL2, LMAN2L, FSTL1, PDIA4, EDIL3, SCTR, TMEM108, ART5, TMEM9B, WISP1, P4HA2, RESP18, P4HA1, TPP1, TM9SF3, H2-K1, OPTC, VASN, WNT10A, TM9SF2, ICOSL, RET, PCYOX1L, SPARCL1, ICAM5, TMEM167B, IL11RA1, LRRC24, IFNAR1, CRHR1, NCAM1, CPE, BACE2, MADCAM1, MFAP5, SEMA4A, HSD17B11, ENPP5, VIP, PAM, TMX1, MAMDC4, ADCYAP1R1, MST1, TMEM256, FNDC5, KDELC1, SMOC1, EOGT, TMED1, HTR3A, SLC39A4, ANGPTL2, SDF4, P…	442	3124	18012	0.913118	1	1	100		SMART	SM00233:PH	5	2.22222	0.343772	CDC42BPG, PLCH1, IRS1, PHLDA1, PLEKHA1	123	253	10425	1.67502	1	0.989098	99.1941
	UP_KEYWORDS	Signal	88	17.7062	0.852531	F2RL2, LMAN2L, HINT2, PCDHGA9, FSTL1, PDIA4, EDIL3, KCNIP3, SCTR, TMEM108, ART5, WISP1, TMEM9B, P4HA2, P4HA1, RESP18, TPP1, NLRP4F, TM9SF3, OPTC, H2-K1, VASN, WNT10A, TM9SF2, RET, ICOSL, PCYOX1L, SPARCL1, ICAM5, TMEM167B, ERLIN2, IL11RA1, LRRC24, PIGQ, IFNAR1, NCAM1, CRHR1, GM8909, CPE, H2-T9, BACE2, SUSD5, MADCAM1, PLA2G3, MFAP5, SEMA4A, HSD17B11, ENPP5, VIP, TMX1, PAM, MAMDC4, ADCYAP1R1, MST1, …	478	4543	22680	0.919084	1	0.983424	100
	UP_SEQ_FEATURE	disulfide bond	49	9.85915	0.976857	F2RL2, GPR85, CLTB, LMAN2L, FSTL1, EDIL3, PDIA4, ST3GAL3, ART5, WISP1, RAB27A, OPTC, H2-K1, VASN, ICOSL, SPARCL1, ICAM5, IL11RA1, LRRC24, IFNAR1, NCAM1, CRHR1, BACE2, MADCAM1, SEMA4A, TMX1, PAM, MAMDC4, ENPP3, MST1, CD74, P2RY6, SMOC1, CLEC2F, HTR3A, ANGPTL2, PLAT, PLP1, FETUB, LRRN3, SPARC, GAS6, DKK3, LAMP2, HSP90B1, TFRC, FBLN2, GDF11, F2R	442	2510	18012	0.79554	1	1	100		Annotation Cluster 20	Enrichment Score: 0.5643407932508048
															Category	Term	Count	%	PValue	Genes	List Total	Pop Hits	Pop Total	Fold Enrichment	Bonferroni	Benjamini	FDR
	Annotation Cluster 23	Enrichment Score: 1.0282647683769266													UP_SEQ_FEATURE	zinc finger region:C2H2-type 1	7	3.11111	0.0437013	TSHZ1, KLF9, YY2, ZFP473, ZBTB18, KLF4, ZFP652	176	263	18012	2.7239	1	0.999457	48.8459
	Category	Term	Count	%	PValue	Genes	List Total	Pop Hits	Pop Total	Fold Enrichment	Bonferroni	Benjamini	FDR		UP_SEQ_FEATURE	zinc finger region:C2H2-type 3	6	2.66667	0.111066	KLF9, YY2, ZFP473, ZBTB18, KLF4, ZFP652	176	261	18012	2.35266	1	0.998643	82.9004
	UP_KEYWORDS	Metal-binding	90	18.1087	0.0150791	S100A4, SYT1, ZBTB32, LMAN2L, LMO4, TSNAX, ZMAT2, DMRTA2, EDIL3, EPT1, AURKB, ZFP788, KCNIP3, EFHD2, ZFP472, CISD2, CYP39A1, DYSF, P4HA2, P4HA1, TPP1, MIS18A, MCEE, NT5C2, ZFPL1, ZCCHC12, EGR1, CYP2C55, SPARCL1, EFCAB14, ADIPOR1, CYB5B, ZFP799, ZFP81, CPE, ZFP599, ATP2C1, ABAT, NSD1, TPH2, ENPP5, CYP51, PRKCZ, PAM, HACL1, LIMS1, ZFP414, ENPP3, AMZ2, TRIM14, CETN3, LIN28B, GCH1, RBX1, ATF2, ZFP952…	478	3395	22680	1.25782	0.989833	0.129814	18.392		UP_SEQ_FEATURE	zinc finger region:C2H2-type 2	6	2.66667	0.120577	TSHZ1, KLF9, YY2, ZFP473, ZBTB18, KLF4	176	268	18012	2.29121	1	0.997923	85.4487
	GOTERM_MF_DIRECT	GO:0046872~metal ion binding	91	18.3099	0.0710285	S100A4, SYT1, ZBTB32, LMAN2L, LMO4, TSNAX, ZMAT2, DMRTA2, EDIL3, EPT1, AURKB, ZFP788, KCNIP3, EFHD2, ZFP472, CISD2, CYP39A1, DYSF, P4HA2, P4HA1, TPP1, MIS18A, MCEE, NT5C2, ZFPL1, ZCCHC12, EGR1, CYP2C55, SPARCL1, EFCAB14, ADIPOR1, CYB5B, ZFP799, ZFP81, CPE, ZFP599, ATP2C1, ABAT, NSD1, TPH2, ENPP5, CYP51, PRKCZ, PAM, HACL1, LIMS1, ZFP414, ENPP3, AMZ2, TRIM14, CETN3, LIN28B, GCH1, RBX1, ATF2, ZFP952…	406	3355	17446	1.16552	1	0.871795	67.0592		UP_SEQ_FEATURE	zinc finger region:C2H2-type 4	5	2.22222	0.157795	TSHZ1, YY2, ZFP473, ZBTB18, ZFP652	176	215	18012	2.38002	1	0.999271	92.3937
	UP_KEYWORDS	Zinc	41	8.2495	0.768063	ENPP5, PRKCZ, ZBTB32, PAM, LIMS1, ZFP414, LMO4, ZMAT2, AMZ2, TRIM14, DMRTA2, ZFP788, LIN28B, GCH1, ATF2, RBX1, ZFP952, ZFP472, MIS18A, GATAD2A, ZFPL1, LHX6, LIMD1, SLC39A4, ZCCHC12, EGR1, MICALL2, CRIP1, SMAD9, AGBL5, ADIPOR1, ZFP799, LACTB2, CDKN1A, ZFP81, ZFP941, CPE, ZFP599, CDC42BPA, KDM4A, NSD1	478	2099	22680	0.926801	1	0.968182	100		GOTERM_MF_DIRECT	GO:0003676~nucleic acid binding	13	5.77778	0.454666	ZCCHC2, ZFP462, KLF9, ZFP473, CENPB, CPNE1, AGO2, RBM38, PRKRIR, ZBTB18, RBBP6, KLF4, ZFP652	160	1237	17446	1.14591	1	0.980577	99.9712
															INTERPRO	IPR015880:Zinc finger, C2H2-like	8	3.55556	0.463438	TSHZ1, ZFP462, KLF9, YY2, ZFP473, ZBTB18, KLF4, ZFP652	192	693	20594	1.23822	1	0.998765	99.983
	Annotation Cluster 24	Enrichment Score: 0.89947199673592													INTERPRO	IPR007087:Zinc finger, C2H2	8	3.55556	0.519678	TSHZ1, ZFP462, KLF9, YY2, ZFP473, ZBTB18, KLF4, ZFP652	192	731	20594	1.17385	1	0.999538	99.9964
	Category	Term	Count	%	PValue	Genes	List Total	Pop Hits	Pop Total	Fold Enrichment	Bonferroni	Benjamini	FDR		UP_SEQ_FEATURE	zinc finger region:C2H2-type 5	3	1.33333	0.560051	TSHZ1, ZFP473, ZFP652	176	194	18012	1.58259	1	1	99.9996
	UP_KEYWORDS	Iron	17	3.42052	0.00615127	CYP51, SCD1, SCD3, SC5D, CYP2C55, CYB5B, SFXN2, CYP20A1, CYB561A3, CISD2, CYP39A1, P4HA2, P4HA1, ABAT, DPYD, KDM4A, TPH2	478	375	22680	2.15096	0.844859	0.0643845	7.92226		INTERPRO	IPR013087:Zinc finger C2H2-type/integrase DNA-binding domain	7	3.11111	0.565296	ZFP462, KLF9, YY2, ZFP473, ZBTB18, KLF4, ZFP652	192	652	20594	1.15157	1	0.999797	99.9991
	GOTERM_CC_DIRECT	GO:0031090~organelle membrane	7	1.40845	0.0215283	TM7SF2, SCD1, CYP51, SCD3, CYP2C55, CYP39A1, SRD5A1	454	94	19662	3.22509	0.999721	0.400369	25.9791		SMART	SM00355:ZnF_C2H2	8	3.55556	0.709967	TSHZ1, ZFP462, KLF9, YY2, ZFP473, ZBTB18, KLF4, ZFP652	123	693	10425	0.978425	1	0.999971	99.9999
	GOTERM_MF_DIRECT	GO:0005506~iron ion binding	11	2.21328	0.0265047	SCD1, CYP51, SCD3, SC5D, CYP2C55, CYP39A1, P4HA2, P4HA1, CYP20A1, DPYD, TPH2	406	212	17446	2.2296	1	0.712979	33.2934
	GOTERM_MF_DIRECT	GO:0016705~oxidoreductase activity, acting on paired donors, with incorporation or reduction of molecular oxygen	6	1.20724	0.0806357	CYP51, CYP2C55, CYP39A1, P4HA2, P4HA1, CYP20A1	406	99	17446	2.60427	1	0.885859	71.8364		Annotation Cluster 21	Enrichment Score: 0.5138399739407938
	GOTERM_MF_DIRECT	GO:0004497~monooxygenase activity	6	1.20724	0.106786	CYP51, PAM, CYP2C55, CYP39A1, CYP20A1, TPH2	406	108	17446	2.38725	1	0.933742	81.7693		Category	Term	Count	%	PValue	Genes	List Total	Pop Hits	Pop Total	Fold Enrichment	Bonferroni	Benjamini	FDR
	UP_SEQ_FEATURE	metal ion-binding site:Iron (heme axial ligand)	6	1.20724	0.147993	CYP51, CYP2C55, CYP39A1, CYB5B, CYP20A1, CYB561A3	442	114	18012	2.1448	1	0.997261	92.3716		GOTERM_BP_DIRECT	GO:0030030~cell projection organization	4	1.77778	0.158873	ITGA8, CC2D2A, DYNC2H1, TCTN2	165	151	18082	2.90299	1	0.940791	93.8286
	UP_KEYWORDS	Monooxygenase	6	1.20724	0.149327	CYP51, PAM, CYP2C55, CYP39A1, CYP20A1, TPH2	478	133	22680	2.1405	1	0.550978	88.5061		GOTERM_BP_DIRECT	GO:0042384~cilium assembly	3	1.33333	0.326994	CC2D2A, DYNC2H1, TCTN2	165	129	18082	2.54856	1	0.992056	99.8296
	UP_KEYWORDS	Heme	6	1.20724	0.291735	CYP51, CYP2C55, CYP39A1, CYB5B, CYP20A1, CYB561A3	478	171	22680	1.66483	1	0.723643	99.0089		UP_KEYWORDS	Cilium biogenesis/degradation	3	1.33333	0.372668	CC2D2A, DYNC2H1, TCTN2	211	140	22680	2.30332	1	0.823973	99.6958
	INTERPRO	IPR001128:Cytochrome P450	4	0.804829	0.403071	CYP51, CYP2C55, CYP39A1, CYP20A1	455	104	20594	1.74083	1	0.99993	99.9668		GOTERM_BP_DIRECT	GO:0060271~cilium morphogenesis	3	1.33333	0.454703	CC2D2A, DYNC2H1, TCTN2	165	170	18082	1.9339	1	0.998919	99.9942
	INTERPRO	IPR002401:Cytochrome P450, E-class, group I	3	0.603622	0.549158	CYP2C55, CYP39A1, CYP20A1	455	83	20594	1.63596	1	0.999997	99.9996
	GOTERM_MF_DIRECT	GO:0020037~heme binding	5	1.00604	0.582072	CYP51, CYP2C55, CYP39A1, CYB5B, CYP20A1	406	175	17446	1.22773	1	0.999831	99.9998		Annotation Cluster 22	Enrichment Score: 0.39917265570019345
	COG_ONTOLOGY	Secondary metabolites biosynthesis, transport, and catabolism	4	0.804829	0.640578	CYP51, CYP2C55, CYP39A1, CYP20A1	60	117	2126	1.2114	1	0.994002	99.9585		Category	Term	Count	%	PValue	Genes	List Total	Pop Hits	Pop Total	Fold Enrichment	Bonferroni	Benjamini	FDR
															GOTERM_BP_DIRECT	GO:0007166~cell surface receptor signaling pathway	8	3.55556	0.00389017	FZD9, SMO, MYD88, PIK3CD, FGFRL1, TIRAP, CELSR1, SPN	165	219	18082	4.00321	0.989126	0.313935	6.08198
	Annotation Cluster 25	Enrichment Score: 0.7629836386972555													INTERPRO	IPR017981:GPCR, family 2-like	3	1.33333	0.101024	FZD9, SMO, CELSR1	192	58	20594	5.54795	1	0.80412	77.3355
	Category	Term	Count	%	PValue	Genes	List Total	Pop Hits	Pop Total	Fold Enrichment	Bonferroni	Benjamini	FDR		GOTERM_BP_DIRECT	GO:0007165~signal transduction	13	5.77778	0.468094	FZD9, WNT5A, SMO, RGS12, MYD88, PKN3, PLXNB1, PLCH1, TIRAP, GNAS, CELSR1, RADIL, IRS1	165	1255	18082	1.13517	1	0.999125	99.9961
	UP_SEQ_FEATURE	repeat:LRR 11	6	1.20724	0.0648191	VASN, LRRC8D, LRRN3, RNH1, LRRC28, NLRP14	442	88	18012	2.77849	1	0.978216	65.9294		GOTERM_MF_DIRECT	GO:0004871~signal transducer activity	6	2.66667	0.70831	FZD9, SMO, PLCH1, GNAS, CELSR1, IRS1	160	648	17446	1.00961	1	0.999384	100
	UP_SEQ_FEATURE	repeat:LRR 7	8	1.60966	0.0939273	VASN, LRRC8D, LRRN3, RNH1, LRRC28, NLRP14, LRRC24, NLRP4F	442	158	18012	2.06335	1	0.994025	79.5007		GOTERM_MF_DIRECT	GO:0004888~transmembrane signaling receptor activity	3	1.33333	0.786345	FZD9, SMO, CELSR1	160	316	17446	1.03517	1	0.999842	100
	UP_SEQ_FEATURE	repeat:LRR 6	9	1.81087	0.0979456	VASN, OPTC, LRRC8D, LRRN3, RNH1, LRRC28, NLRP14, LRRC24, NLRP4F	442	191	18012	1.92021	1	0.994013	80.9136		GOTERM_CC_DIRECT	GO:0043231~intracellular membrane-bounded organelle	3	1.33333	0.994916	SMO, PLCH1, IRS1	191	751	19662	0.411221	1	1	100
	UP_SEQ_FEATURE	repeat:LRR 4	10	2.01207	0.108644	VASN, OPTC, LRRC8D, LRRN3, RNH1, LRRC28, NLRP14, LRRC24, NLRP4F, LRRC51	442	228	18012	1.78733	1	0.994772	84.243		UP_KEYWORDS	Transducer	6	2.66667	0.999851	FZD9, SMO, PLCH1, GNAS, CELSR1, IRS1	211	1801	22680	0.358095	1	1	100
	UP_SEQ_FEATURE	repeat:LRR 10	6	1.20724	0.10868	VASN, LRRC8D, LRRN3, RNH1, LRRC28, NLRP14	442	103	18012	2.37385	1	0.993613	84.2533		GOTERM_BP_DIRECT	GO:0007186~G-protein coupled receptor signaling pathway	4	1.77778	0.999987	FZD9, SMO, GNAS, CELSR1	165	1706	18082	0.256947	1	1	100
	UP_SEQ_FEATURE	repeat:LRR 8	7	1.40845	0.111503	VASN, LRRC8D, LRRN3, RNH1, LRRC28, NLRP14, NLRP4F	442	134	18012	2.12879	1	0.993265	85.0359		GOTERM_MF_DIRECT	GO:0004930~G-protein coupled receptor activity	4	1.77778	0.999992	FZD9, SMO, SFRP4, CELSR1	160	1749	17446	0.249371	1	1	100
	INTERPRO	IPR001611:Leucine-rich repeat	10	2.01207	0.11979	VASN, OPTC, LRRC8D, LRRN3, RNH1, LRRC28, NLRP14, LRRC24, NLRP4F, LRRC51	455	259	20594	1.74755	1	0.996163	86.2034		UP_KEYWORDS	G-protein coupled receptor	3	1.33333	0.999999	FZD9, SMO, CELSR1	211	1741	22680	0.185218	1	1	100
	UP_KEYWORDS	Leucine-rich repeat	10	2.01207	0.125889	VASN, OPTC, LRRC8D, LRRN3, RNH1, LRRC28, NLRP14, LRRC24, NLRP4F, LRRC51	478	275	22680	1.72537	1	0.509764	83.4666
	UP_SEQ_FEATURE	repeat:LRR 5	9	1.81087	0.144621	VASN, OPTC, LRRC8D, LRRN3, RNH1, LRRC28, NLRP14, LRRC24, NLRP4F	442	210	18012	1.74648	1	0.997385	91.8718		Annotation Cluster 23	Enrichment Score: 0.23726365968135726
	UP_SEQ_FEATURE	repeat:LRR 3	10	2.01207	0.169325	VASN, OPTC, LRRC8D, LRRN3, RNH1, LRRC28, NLRP14, LRRC24, NLRP4F, LRRC51	442	253	18012	1.61072	1	0.998667	94.9242		Category	Term	Count	%	PValue	Genes	List Total	Pop Hits	Pop Total	Fold Enrichment	Bonferroni	Benjamini	FDR
	UP_SEQ_FEATURE	repeat:LRR 9	6	1.20724	0.183994	VASN, LRRC8D, LRRN3, RNH1, LRRC28, NLRP14	442	123	18012	1.98786	1	0.999121	96.1878		UP_KEYWORDS	Disulfide bond	34	15.1111	0.232522	WNT5A, GALNT3, FAM69A, GALNT5, FST, GSDMD, FGFRL1, TIRAP, CHCHD2, IGSF10, LINGO3, ISG15, CDNF, ITGB7, PDGFC, MFAP3L, FLT3L, ANGPT2, GHR, FZD9, SGK1, CUBN, EFNB3, PLXNB1, SLC6A13, CELSR1, TMEM25, SMO, ACVR2A, SEMA6C, ITGA8, SFRP4, TGFBR3, WNT9A	211	3124	22680	1.16985	1	0.697963	96.2716
	UP_SEQ_FEATURE	repeat:LRR 1	10	2.01207	0.230156	VASN, OPTC, LRRC8D, LRRN3, RNH1, LRRC28, NLRP14, LRRC24, NLRP4F, LRRC51	442	274	18012	1.48727	1	0.999614	98.5043		UP_KEYWORDS	Glycoprotein	39	17.3333	0.337248	GALNT3, WNT5A, GALNT5, FST, FGFRL1, SLC32A1, IGSF10, LINGO3, ITGB7, KRT8, POPDC2, PDGFC, TCTN2, MFAP3L, FLT3L, ANGPT2, SPN, KCNE3, GHR, CNNM2, TOR1AIP2, FZD9, CUBN, EFNB3, PLXNB1, SLC6A13, CELSR1, TMEM25, PCDH19, SMO, ACVR2A, SEMA6C, SERPINF1, WSCD2, ITGA8, SFRP4, TGFBR3, GNAS, WNT9A	211	3815	22680	1.09883	1	0.803733	99.3979
	UP_SEQ_FEATURE	repeat:LRR 2	10	2.01207	0.230156	VASN, OPTC, LRRC8D, LRRN3, RNH1, LRRC28, NLRP14, LRRC24, NLRP4F, LRRC51	442	274	18012	1.48727	1	0.999614	98.5043		UP_SEQ_FEATURE	glycosylation site:N-linked (GlcNAc...)	37	16.4444	0.425992	GALNT3, WNT5A, GALNT5, FST, FGFRL1, SLC32A1, IGSF10, LINGO3, ITGB7, PDGFC, POPDC2, TCTN2, MFAP3L, FLT3L, ANGPT2, SPN, KCNE3, GHR, CNNM2, TOR1AIP2, FZD9, CUBN, EFNB3, YY2, PLXNB1, SLC6A13, CELSR1, TMEM25, PCDH19, SMO, ACVR2A, SEMA6C, SERPINF1, ITGA8, SFRP4, TGFBR3, WNT9A	176	3563	18012	1.06276	1	0.999983	99.9758
	SMART	SM00369:LRR_TYP	6	1.20724	0.277544	VASN, OPTC, LRRC8D, LRRN3, LRRC28, LRRC24	211	175	10425	1.69397	1	0.997392	98.1965		UP_KEYWORDS	Secreted	16	7.11111	0.601344	WNT5A, FST, GSDMD, TMEM25, IGSF10, ISG15, SERPINF1, CDNF, SFRP4, TGFBR3, GNAS, PDGFC, WNT9A, FLT3L, ANGPT2, GHR	211	1685	22680	1.02066	1	0.948264	99.9989
	UP_SEQ_FEATURE	repeat:LRR 12	4	0.804829	0.305232	LRRC8D, LRRN3, RNH1, NLRP14	442	79	18012	2.06335	1	0.99995	99.7124		GOTERM_CC_DIRECT	GO:0005576~extracellular region	17	7.55556	0.632276	WNT5A, FST, GSDMD, TMEM25, IGSF10, ISG15, SERPINF1, CDNF, SFRP4, TGFBR3, GNAS, PDGFC, APOL8, WNT9A, FLT3L, ANGPT2, GHR	191	1753	19662	0.998301	1	0.997528	99.9998
	INTERPRO	IPR003591:Leucine-rich repeat, typical subtype	6	1.20724	0.342971	VASN, OPTC, LRRC8D, LRRN3, LRRC28, LRRC24	455	175	20594	1.55182	1	0.999837	99.8527		UP_SEQ_FEATURE	signal peptide	30	13.3333	0.637851	WNT5A, FST, FGFRL1, IGSF10, LINGO3, CDNF, ITGB7, PDGFC, TCTN2, MFAP3L, FLT3L, ANGPT2, SPN, GHR, FZD9, ABCB9, CUBN, EFNB3, PLXNB1, CELSR1, TMEM25, PCDH19, SMO, ACVR2A, SEMA6C, SERPINF1, ITGA8, SFRP4, TGFBR3, WNT9A	176	3124	18012	0.982787	1	1	100
	SMART	SM00082:LRRCT	3	0.603622	0.448109	VASN, LRRN3, LRRC24	211	75	10425	1.9763	1	0.999578	99.9352		UP_SEQ_FEATURE	topological domain:Cytoplasmic	27	12	0.690381	GALNT3, GYPC, GALNT5, FGFRL1, SLC32A1, LINGO3, ITGB7, MFAP3L, TCTN2, FLT3L, KCNE3, SPN, GHR, FZD9, EFNB3, YY2, PLXNB1, SLC6A13, CELSR1, TMEM25, PCDH19, MFN2, SMO, ACVR2A, SEMA6C, ITGA8, TGFBR3	176	2880	18012	0.959446	1	1	100
	INTERPRO	IPR000483:Cysteine-rich flanking region, C-terminal	3	0.603622	0.501834	VASN, LRRN3, LRRC24	455	76	20594	1.78664	1	0.999993	99.998		UP_SEQ_FEATURE	topological domain:Extracellular	21	9.33333	0.703722	FZD9, GYPC, EFNB3, PLXNB1, SLC6A13, FGFRL1, CELSR1, TMEM25, PCDH19, SMO, ACVR2A, LINGO3, SEMA6C, ITGB7, ITGA8, TGFBR3, MFAP3L, FLT3L, TCTN2, SPN, GHR	176	2256	18012	0.952641	1	1	100
															UP_KEYWORDS	Signal	40	17.7778	0.727996	WNT5A, FST, FGFRL1, PCDHB15, 1110032F04RIK, PCDHB10, IGSF10, LINGO3, CDNF, ITGB7, PCDHB17, PDGFC, TCTN2, MFAP3L, FLT3L, 1500011B03RIK, ANGPT2, SPN, GHR, FZD9, CUBN, EFNB3, PLXNB1, PCDHB4, TLE1, CELSR1, PCDH17, TMEM25, PCDH19, ACVR2A, SMO, SEMA6C, SERPINF1, TMEM164, ITGA8, SFRP4, TGFBR3, GNAS, WNT9A, FAM171A1	211	4543	22680	0.946407	1	0.966244	100
	Annotation Cluster 26	Enrichment Score: 0.7569962426024123													UP_SEQ_FEATURE	disulfide bond	23	10.2222	0.731484	FZD9, GALNT3, CUBN, EFNB3, GALNT5, FST, FGFRL1, CELSR1, TMEM25, IGSF10, SMO, ACVR2A, LINGO3, SEMA6C, CDNF, ITGB7, ITGA8, SFRP4, PDGFC, MFAP3L, FLT3L, ANGPT2, GHR	176	2510	18012	0.937785	1	1	100
	Category	Term	Count	%	PValue	Genes	List Total	Pop Hits	Pop Total	Fold Enrichment	Bonferroni	Benjamini	FDR		UP_SEQ_FEATURE	transmembrane region	39	17.3333	0.781206	GALNT3, GYPC, 5730508B09RIK, FAM69A, GALNT5, FGFRL1, TMEM218, TMEM151B, CTXN1, SLC32A1, LINGO3, ITGB7, POPDC2, TCTN2, MFAP3L, FLT3L, SPN, KCNE3, GHR, CNNM2, TOR1AIP2, FZD9, ABCB9, EFNB3, YY2, PLXNB1, SLC6A13, CELSR1, TMEM25, PCDH19, MFN2, SMO, ACVR2A, LHFPL2, SEMA6C, TLCD2, ITGA8, TMEM164, TGFBR3	176	4312	18012	0.925625	1	1	100
	UP_KEYWORDS	Flavoprotein	6	1.20724	0.139603	PCYOX1L, L2HGDH, IVD, PNPO, PPOX, DPYD	478	130	22680	2.18989	1	0.536823	86.6188		GOTERM_CC_DIRECT	GO:0005615~extracellular space	12	5.33333	0.868326	WNT5A, SERPINF1, CDNF, SFRP4, GSDMD, TGFBR3, PDGFC, WNT9A, FLT3L, ANGPT2, SPN, GHR	191	1504	19662	0.821349	1	0.999903	100
	INTERPRO	IPR023753:Pyridine nucleotide-disulphide oxidoreductase, FAD/NAD(P)-binding domain	4	0.804829	0.161919	PCYOX1L, L2HGDH, PPOX, DPYD	455	63	20594	2.87375	1	0.995918	93.5567
	UP_KEYWORDS	FAD	5	1.00604	0.237038	PCYOX1L, L2HGDH, IVD, PPOX, DPYD	478	118	22680	2.0105	1	0.673475	97.319		Annotation Cluster 24	Enrichment Score: 0.22711942598343599
															Category	Term	Count	%	PValue	Genes	List Total	Pop Hits	Pop Total	Fold Enrichment	Bonferroni	Benjamini	FDR
	Annotation Cluster 27	Enrichment Score: 0.7008915782904579													INTERPRO	IPR013098:Immunoglobulin I-set	4	1.77778	0.156378	IGSF10, LINGO3, FGFRL1, MFAP3L	192	147	20594	2.91865	1	0.895232	90.6533
	Category	Term	Count	%	PValue	Genes	List Total	Pop Hits	Pop Total	Fold Enrichment	Bonferroni	Benjamini	FDR		INTERPRO	IPR003598:Immunoglobulin subtype 2	4	1.77778	0.389773	IGSF10, LINGO3, FGFRL1, MFAP3L	192	242	20594	1.7729	1	0.995749	99.8976
	INTERPRO	IPR000795:Elongation factor, GTP-binding domain	3	0.603622	0.0709632	GSPT1, HBS1L, GUF1	455	20	20594	6.78923	1	0.986144	68.103		SMART	SM00408:IGc2	4	1.77778	0.541596	IGSF10, LINGO3, FGFRL1, MFAP3L	123	242	10425	1.40093	1	0.999158	99.9867
	INTERPRO	IPR009000:Translation elongation/initiation factor/Ribosomal, beta-barrel	3	0.603622	0.133532	GSPT1, HBS1L, GUF1	455	29	20594	4.68223	1	0.99659	89.1934		UP_KEYWORDS	Immunoglobulin domain	5	2.22222	0.653656	IGSF10, LINGO3, FGFRL1, MFAP3L, TMEM25	211	481	22680	1.11734	1	0.957055	99.9998
	UP_KEYWORDS	Protein biosynthesis	6	1.20724	0.198156	EIF3J2, GSPT1, EIF3J1, HBS1L, GUF1, EIF5A2	478	147	22680	1.93664	1	0.624987	94.7874		INTERPRO	IPR003599:Immunoglobulin subtype	4	1.77778	0.862439	IGSF10, LINGO3, FGFRL1, MFAP3L	192	518	20594	0.828266	1	1	100
	GOTERM_BP_DIRECT	GO:0006412~translation	8	1.60966	0.837162	SLC25A30, MRPL41, MRPS14, GSPT1, HBS1L, SLC25A39, GUF1, EIF5A2	427	401	18082	0.84482	1	1	100		INTERPRO	IPR013783:Immunoglobulin-like fold	8	3.55556	0.889277	IGSF10, LINGO3, PLXNB1, FGFRL1, MFAP3L, TMEM25, TRIM71, GHR	192	1099	20594	0.780786	1	1	100
															SMART	SM00409:IG	4	1.77778	0.946035	IGSF10, LINGO3, FGFRL1, MFAP3L	123	518	10425	0.654487	1	1	100
	Annotation Cluster 28	Enrichment Score: 0.6304051511369393													INTERPRO	IPR007110:Immunoglobulin-like domain	5	2.22222	0.973552	IGSF10, LINGO3, FGFRL1, MFAP3L, TMEM25	192	920	20594	0.582937	1	1	100
	Category	Term	Count	%	PValue	Genes	List Total	Pop Hits	Pop Total	Fold Enrichment	Bonferroni	Benjamini	FDR
	KEGG_PATHWAY	mmu04066:HIF-1 signaling pathway	6	1.20724	0.122339	CDKN1A, TFRC, CAMK2B, PIK3R3, STAT3, RBX1	199	102	7691	2.27343	1	0.751901	81.3393		Annotation Cluster 25	Enrichment Score: 0.21357416716936314
	KEGG_PATHWAY	mmu04012:ErbB signaling pathway	5	1.00604	0.185618	CDKN1A, GSK3B, STAT5A, CAMK2B, PIK3R3	199	87	7691	2.22116	1	0.768266	92.8738		Category	Term	Count	%	PValue	Genes	List Total	Pop Hits	Pop Total	Fold Enrichment	Bonferroni	Benjamini	FDR
	KEGG_PATHWAY	mmu05205:Proteoglycans in cancer	8	1.60966	0.263891	CAV3, WNT10A, CDKN1A, RHOA, CAMK2B, FLNC, PIK3R3, STAT3	199	203	7691	1.52308	1	0.834695	98.0578		GOTERM_CC_DIRECT	GO:0016020~membrane	75	33.3333	0.185096	GYPC, 5730508B09RIK, SCN3A, FGFRL1, TIRAP, 1110032F04RIK, RNF213, TMEM151B, RHOU, SDPR, DYNC2H1, PDGFC, SPN, GHR, TOR1AIP2, SGK1, EFNB3, PLXNB1, SPECC1, TMEM25, MFN2, OGFRL1, LHFPL2, SMO, ACVR2A, RAB19, TLCD2, GNAS, EIF2AK2, DST, ARL4A, GALNT3, FAM69A, GALNT5, GSDMD, SLC38A6, ABI3, TMEM218, RFFL, CTXN1, RPL10L, SLC32A1, RILPL2, IGTP, LINGO3, ITGB7, PLCH1, AGO2, POPDC2, MFAP3L, FLT3L, TCTN2, APBA1…	191	6998	19662	1.10327	1	0.929358	92.9511
	KEGG_PATHWAY	mmu05214:Glioma	3	0.603622	0.502076	CDKN1A, CAMK2B, PIK3R3	199	65	7691	1.78376	1	0.894047	99.9873		UP_KEYWORDS	Membrane	80	35.5556	0.604704	GYPC, 5730508B09RIK, SCN3A, GM5458, FGFRL1, TIRAP, 1110032F04RIK, TMEM151B, RHOU, SDPR, DYNC2H1, PDGFC, SPN, GHR, TOR1AIP2, SGK1, EFNB3, PLXNB1, SPECC1, PCDHB3, PCDHB4, RUNX1T1, TLE4, TMEM25, PURB, MFN2, ACVR2A, LHFPL2, SMO, TLCD2, RAB19, GNAS, DST, FAM171A1, ARL4A, GALNT3, FAM69A, GALNT5, GSDMD, SLC38A6, TMEM218, PCDHB15, RFFL, PCDHB10, CTXN1, SLC32A1, LINGO3, ITGB7, PCDHB17, PLCH1, POPDC2, MFAP…	211	8683	22680	0.990332	1	0.944472	99.999
															UP_SEQ_FEATURE	topological domain:Cytoplasmic	27	12	0.690381	GALNT3, GYPC, GALNT5, FGFRL1, SLC32A1, LINGO3, ITGB7, MFAP3L, TCTN2, FLT3L, KCNE3, SPN, GHR, FZD9, EFNB3, YY2, PLXNB1, SLC6A13, CELSR1, TMEM25, PCDH19, MFN2, SMO, ACVR2A, SEMA6C, ITGA8, TGFBR3	176	2880	18012	0.959446	1	1	100
	Annotation Cluster 29	Enrichment Score: 0.628768489161809													UP_KEYWORDS	Transmembrane	61	27.1111	0.767903	GYPC, 5730508B09RIK, SCN3A, GM5458, FGFRL1, 1110032F04RIK, TMEM151B, SPN, GHR, TOR1AIP2, EFNB3, PLXNB1, PCDHB3, PCDHB4, RUNX1T1, TLE4, TMEM25, PURB, MFN2, LHFPL2, SMO, ACVR2A, TLCD2, GNAS, DST, FAM171A1, GALNT3, FAM69A, GALNT5, SLC38A6, PCDHB15, TMEM218, PCDHB10, CTXN1, SLC32A1, LINGO3, ITGB7, PCDHB17, POPDC2, FLT3L, TCTN2, MFAP3L, 1500011B03RIK, KCNE3, USP31, CNNM2, FZD9, 5730471H19RIK, ABCB9, S…	211	6955	22680	0.942743	1	0.976487	100
	Category	Term	Count	%	PValue	Genes	List Total	Pop Hits	Pop Total	Fold Enrichment	Bonferroni	Benjamini	FDR		UP_SEQ_FEATURE	transmembrane region	39	17.3333	0.781206	GALNT3, GYPC, 5730508B09RIK, FAM69A, GALNT5, FGFRL1, TMEM218, TMEM151B, CTXN1, SLC32A1, LINGO3, ITGB7, POPDC2, TCTN2, MFAP3L, FLT3L, SPN, KCNE3, GHR, CNNM2, TOR1AIP2, FZD9, ABCB9, EFNB3, YY2, PLXNB1, SLC6A13, CELSR1, TMEM25, PCDH19, MFN2, SMO, ACVR2A, LHFPL2, SEMA6C, TLCD2, ITGA8, TMEM164, TGFBR3	176	4312	18012	0.925625	1	1	100
	UP_KEYWORDS	Mitochondrion	29	5.83501	0.122131	MAVS, SLC44A1, MRPL41, MRPS14, HINT2, ECHS1, PPOX, SFXN2, ATF2, CISD2, IVD, MCEE, SLC9B2, GUF1, AGK, BCKDHA, ACAA2, NDUFB11, ABCB8, SSBP1, COX7A1, CYB5B, LPIN1, LACTB2, PNPLA7, SLC25A30, L2HGDH, ABAT, SLC25A39	478	1058	22680	1.30055	1	0.504636	82.4901		UP_KEYWORDS	Transmembrane helix	60	26.6667	0.805451	GYPC, 5730508B09RIK, SCN3A, GM5458, FGFRL1, 1110032F04RIK, TMEM151B, SPN, GHR, TOR1AIP2, EFNB3, PLXNB1, PCDHB3, PCDHB4, RUNX1T1, TLE4, TMEM25, PURB, MFN2, LHFPL2, SMO, ACVR2A, TLCD2, GNAS, FAM171A1, GALNT3, FAM69A, GALNT5, SLC38A6, PCDHB15, TMEM218, PCDHB10, CTXN1, SLC32A1, LINGO3, ITGB7, PCDHB17, POPDC2, FLT3L, TCTN2, MFAP3L, 1500011B03RIK, KCNE3, USP31, CNNM2, FZD9, 5730471H19RIK, ABCB9, SLC6A1…	211	6938	22680	0.92956	1	0.984192	100
	UP_KEYWORDS	Transit peptide	15	3.01811	0.190597	BCKDHA, ACAA2, NDUFB11, ABCB8, MRPL41, COX7A1, SSBP1, HINT2, ECHS1, IVD, L2HGDH, MCEE, ABAT, GUF1, AGK	478	510	22680	1.39552	1	0.614471	94.0903		GOTERM_CC_DIRECT	GO:0016021~integral component of membrane	61	27.1111	0.856725	GYPC, 5730508B09RIK, SCN3A, GM5458, FGFRL1, 1110032F04RIK, TMEM151B, SPN, GHR, TOR1AIP2, EFNB3, PLXNB1, PCDHB3, PCDHB4, RUNX1T1, TLE4, TMEM25, PURB, MFN2, SMO, LHFPL2, ACVR2A, TLCD2, GNAS, DST, FAM171A1, GALNT3, FAM69A, GALNT5, SLC38A6, PCDHB15, TMEM218, PCDHB10, CTXN1, SLC32A1, LINGO3, ITGB7, PCDHB17, POPDC2, FLT3L, TCTN2, MFAP3L, 1500011B03RIK, KCNE3, USP31, CNNM2, FZD9, 5730471H19RIK, ABCB9, S…	191	6878	19662	0.912982	1	0.999879	100
	UP_SEQ_FEATURE	transit peptide:Mitochondrion	13	2.61569	0.558153	BCKDHA, NDUFB11, ABCB8, MRPL41, COX7A1, SSBP1, HINT2, ECHS1, IVD, L2HGDH, MCEE, ABAT, AGK	442	496	18012	1.06807	1	1	99.9998
															Annotation Cluster 26	Enrichment Score: 0.1987048640496092
	Annotation Cluster 30	Enrichment Score: 0.6109171362007103													Category	Term	Count	%	PValue	Genes	List Total	Pop Hits	Pop Total	Fold Enrichment	Bonferroni	Benjamini	FDR
	Category	Term	Count	%	PValue	Genes	List Total	Pop Hits	Pop Total	Fold Enrichment	Bonferroni	Benjamini	FDR		UP_SEQ_FEATURE	repeat:ANK 2	3	1.33333	0.560982	ANKRD61, ANKIB1, ASB7	176	193	18012	1.59079	1	1	99.9996
	GOTERM_MF_DIRECT	GO:0019003~GDP binding	5	1.00604	0.0505015	RAB5B, SRP54A, RALB, RHOA, RAB27A	406	60	17446	3.58087	1	0.86556	54.2075		UP_SEQ_FEATURE	repeat:ANK 1	3	1.33333	0.560982	ANKRD61, ANKIB1, ASB7	176	193	18012	1.59079	1	1	99.9996
	GOTERM_MF_DIRECT	GO:0003924~GTPase activity	10	2.01207	0.055205	GNAO1, RAB5B, GSPT1, SRP54A, HBS1L, RALB, RHOA, GUF1, RAB27A, GNAT2	406	209	17446	2.056	1	0.861798	57.5097		INTERPRO	IPR002110:Ankyrin repeat	3	1.33333	0.636467	ANKRD61, ANKIB1, ASB7	192	232	20594	1.38699	1	0.999958	99.9999
	UP_KEYWORDS	GTP-binding	12	2.41449	0.0919268	GNAO1, DIRAS2, RAB5B, GSPT1, SRP54A, HBS1L, RALB, RHOA, GUF1, GCH1, RAB27A, GNAT2	478	332	22680	1.71498	1	0.422745	72.4703		UP_KEYWORDS	ANK repeat	3	1.33333	0.653743	ANKRD61, ANKIB1, ASB7	211	240	22680	1.3436	1	0.954957	99.9998
	INTERPRO	IPR005225:Small GTP-binding protein domain	7	1.40845	0.15816	DIRAS2, RAB5B, GSPT1, RALB, RHOA, GUF1, RAB27A	455	165	20594	1.92019	1	0.996152	93.0932		INTERPRO	IPR020683:Ankyrin repeat-containing domain	3	1.33333	0.659254	ANKRD61, ANKIB1, ASB7	192	242	20594	1.32967	1	0.999971	100
	UP_SEQ_FEATURE	short sequence motif:Effector region	5	1.00604	0.229636	DIRAS2, RAB5B, RALB, RHOA, RAB27A	442	100	18012	2.03756	1	0.999682	98.488		SMART	SM00248:ANK	3	1.33333	0.744109	ANKRD61, ANKIB1, ASB7	123	225	10425	1.13008	1	0.999978	100
	UP_SEQ_FEATURE	nucleotide phosphate-binding region:GTP	11	2.21328	0.257475	GNAO1, DIRAS2, RAB5B, GSPT1, SRP54A, HBS1L, RALB, RHOA, GUF1, RAB27A, GNAT2	442	319	18012	1.40521	1	0.999796	99.163
	GOTERM_MF_DIRECT	GO:0005525~GTP binding	12	2.41449	0.282065	GNAO1, DIRAS2, RAB5B, GSPT1, SRP54A, HBS1L, RALB, RHOA, GUF1, GCH1, RAB27A, GNAT2	406	383	17446	1.34633	1	0.990141	99.3225		Annotation Cluster 27	Enrichment Score: 0.18485276372621648
	UP_SEQ_FEATURE	lipid moiety-binding region:S-geranylgeranyl cysteine	5	1.00604	0.283328	DIRAS2, RAB5B, RALB, RHOA, RAB27A	442	110	18012	1.85232	1	0.999907	99.5264		Category	Term	Count	%	PValue	Genes	List Total	Pop Hits	Pop Total	Fold Enrichment	Bonferroni	Benjamini	FDR
	GOTERM_BP_DIRECT	GO:0007264~small GTPase mediated signal transduction	8	1.60966	0.322541	ARHGAP30, DIRAS2, RAB5B, RALB, RHOA, ARHGAP18, DOCK10, RAB27A	427	236	18082	1.43548	1	0.999546	99.8732		INTERPRO	IPR015943:WD40/YVTN repeat-like-containing domain	5	2.22222	0.386161	SEMA6C, WDR78, PLXNB1, TLE4, TLE1	192	340	20594	1.57736	1	0.996111	99.8888
	INTERPRO	IPR001806:Small GTPase superfamily	5	1.00604	0.342302	DIRAS2, RAB5B, RALB, RHOA, RAB27A	455	134	20594	1.68886	1	0.999865	99.8503		UP_KEYWORDS	WD repeat	3	1.33333	0.68818	WDR78, TLE4, TLE1	211	256	22680	1.25963	1	0.96146	99.9999
	UP_KEYWORDS	Prenylation	5	1.00604	0.421023	DIRAS2, RAB5B, RALB, RHOA, RAB27A	478	157	22680	1.51107	1	0.836939	99.9331		INTERPRO	IPR001680:WD40 repeat	3	1.33333	0.703384	WDR78, TLE4, TLE1	192	263	20594	1.2235	1	0.99999	100
	INTERPRO	IPR027417:P-loop containing nucleoside triphosphate hydrolase	22	4.42656	0.443253	GNAO1, ABCB8, MPP1, RAB5B, SRP54A, HBS1L, KIF5C, DCK, GNAT2, MTHFD1, MYO18B, DIRAS2, GSPT1, ABCB1B, RALB, RHOA, ABCC1, NLRP14, GUF1, SMARCA1, NLRP4F, RAB27A	455	909	20594	1.09544	1	0.999976	99.9887		INTERPRO	IPR017986:WD40-repeat-containing domain	3	1.33333	0.780551	WDR78, TLE4, TLE1	192	307	20594	1.04815	1	0.999999	100
	UP_SEQ_FEATURE	propeptide:Removed in mature form	5	1.00604	0.83789	DIRAS2, BST2, TPP1, RALB, RHOA	442	238	18012	0.856116	1	1	100		SMART	SM00320:WD40	3	1.33333	0.815967	WDR78, TLE4, TLE1	123	262	10425	0.97049	1	0.999996	100
	KEGG_PATHWAY	mmu04014:Ras signaling pathway	5	1.00604	0.84681	RAB5B, RALB, RHOA, PLA2G3, PIK3R3	199	229	7691	0.843848	1	0.983761	100
															Annotation Cluster 28	Enrichment Score: 0.10704058777696472
	Annotation Cluster 31	Enrichment Score: 0.5868864734580335													Category	Term	Count	%	PValue	Genes	List Total	Pop Hits	Pop Total	Fold Enrichment	Bonferroni	Benjamini	FDR
	Category	Term	Count	%	PValue	Genes	List Total	Pop Hits	Pop Total	Fold Enrichment	Bonferroni	Benjamini	FDR		UP_KEYWORDS	Protein transport	6	2.66667	0.621255	ABCB9, RILPL2, CUBN, AP4M1, SNX33, APBA1	211	577	22680	1.11773	1	0.948969	99.9994
	UP_KEYWORDS	Transferase	56	11.2676	0.000499259	ALG1, SAT2, PPIP5K1, EPT1, AURKB, ELOVL1, ST3GAL3, ART5, PACSIN3, SCLY, GNPAT, PTDSS1, ACAA2, RET, HMBS, CDK8, DPAGT1, PIGQ, LPCAT3, PNPLA3, ZDHHC12, ABAT, MTAP, NSD1, EIF2AK4, PRKCZ, CHKB, DCK, MAPKAPK3, ACAT2, ACAT3, ATF2, LPCAT1, NAA50, EOGT, GYS1, CAMK2B, B4GALNT4, GK5, PIK3R3, NSUN3, AGK, DCLK1, FKTN, LTK, UBE2L3, RPS6KL1, ATE1, KHK, POLD4, CDKN1A, GSK3B, DPM1, CDC42BPA, MBOAT1, PARP6	478	1654	22680	1.60645	0.139992	0.00715589	0.665778		GOTERM_BP_DIRECT	GO:0015031~protein transport	6	2.66667	0.626439	ABCB9, RILPL2, CUBN, AP4M1, SNX33, APBA1	165	592	18082	1.11069	1	0.999955	100
	UP_KEYWORDS	Nucleotide-binding	49	9.85915	0.0378384	PRKCZ, MVD, RAB5B, CHKB, HINT2, HBS1L, MAPKAPK3, DCK, PPIP5K1, AURKB, ACSS2, GCH1, MTHFD1, DIRAS2, NT5C2, RHOA, RALB, CAMK2B, GK5, GUF1, NLRP4F, AGK, DCLK1, RAB27A, RET, LTK, ABCB8, GNAO1, SRP54A, KIF5C, CDK8, UBE2L3, GMPS, RPS6KL1, GNAT2, KHK, MYO18B, HSP90B1, GSPT1, ABCB1B, ATP2C1, GSK3B, CDC42BPA, ABCC1, NLRP14, DPYD, SMARCA1, CLCN6, EIF2AK4	478	1754	22680	1.32551	0.999991	0.252653	40.308		GOTERM_BP_DIRECT	GO:0006810~transport	11	4.88889	0.973466	CNNM2, SLC32A1, ABCB9, RILPL2, CUBN, SLC6A13, SMAD3, AP4M1, SNX33, KCNE3, APBA1	165	1822	18082	0.661617	1	1	100
	UP_KEYWORDS	Kinase	21	4.22535	0.111757	PRKCZ, RET, LTK, CHKB, MAPKAPK3, CDK8, DCK, PPIP5K1, AURKB, RPS6KL1, KHK, CDKN1A, PACSIN3, GSK3B, CDC42BPA, CAMK2B, GK5, PIK3R3, AGK, EIF2AK4, DCLK1	478	707	22680	1.40934	1	0.478333	79.5103		UP_KEYWORDS	Transport	11	4.88889	0.984845	CNNM2, SLC32A1, ABCB9, RILPL2, CUBN, SCN3A, SLC6A13, AP4M1, SNX33, KCNE3, APBA1	211	1901	22680	0.621972	1	0.999946	100
	GOTERM_BP_DIRECT	GO:0016310~phosphorylation	20	4.02414	0.134732	PRKCZ, RET, LTK, CHKB, MAPKAPK3, CDK8, DCK, PPIP5K1, AURKB, STAT3, RPS6KL1, KHK, GSK3B, CDC42BPA, CAMK2B, LIMD1, GK5, AGK, EIF2AK4, DCLK1	427	612	18082	1.38388	1	0.993883	91.6159
	GOTERM_MF_DIRECT	GO:0000166~nucleotide binding	52	10.4628	0.185603	RAB5B, HBS1L, HINT2, PPIP5K1, CRCP, AURKB, ACSS2, MTHFD1, DIRAS2, TIA1, NT5C2, RHOA, RALB, NLRP4F, RAB27A, RBFOX1, RET, CDK8, GMPS, ABCB1B, ATP2C1, SMARCA1, EIF2AK4, PRKCZ, MVD, CHKB, DCK, MAPKAPK3, POLR2D, GCH1, CAMK2B, GUF1, GK5, AGK, DCLK1, ABCB8, GNAO1, LTK, UBE2L3, GNAT2, RPS6KL1, KHK, HSP90B1, GSPT1, SRSF6, SFPQ, GSK3B, CDC42BPA, NLRP14, ABCC1, DPYD, CLCN6	406	1936	17446	1.15416	1	0.97909	95.4697
	GOTERM_BP_DIRECT	GO:0018105~peptidyl-serine phosphorylation	6	1.20724	0.205219	PRKCZ, GSK3B, MAPKAPK3, CAMK2B, GAS6, DCLK1	427	133	18082	1.91037	1	0.998416	98.0441
	UP_SEQ_FEATURE	active site:Proton acceptor	22	4.42656	0.214383	HSD17B11, ACAA2, PRKCZ, RET, LTK, ALDOC, MAPKAPK3, CDK8, AURKB, ACAT2, RPS6KL1, PECR, IVD, GSK3B, SDR42E1, CDC42BPA, BDH2, CAMK2B, PHPT1, EIF2AK4, DCLK1, NSDHL	442	710	18012	1.26271	1	0.999619	97.9282
	GOTERM_MF_DIRECT	GO:0016301~kinase activity	20	4.02414	0.220374	PRKCZ, RET, LTK, CHKB, MAPKAPK3, CDK8, DCK, PPIP5K1, AURKB, RPS6KL1, KHK, PACSIN3, GSK3B, CDC42BPA, CAMK2B, GK5, PIK3R3, AGK, EIF2AK4, DCLK1	406	674	17446	1.27509	1	0.978844	97.653
	UP_KEYWORDS	ATP-binding	34	6.84105	0.223421	PRKCZ, MVD, CHKB, MAPKAPK3, DCK, PPIP5K1, AURKB, ACSS2, MTHFD1, CAMK2B, GK5, AGK, NLRP4F, DCLK1, RET, ABCB8, LTK, KIF5C, CDK8, UBE2L3, GMPS, RPS6KL1, KHK, MYO18B, HSP90B1, ATP2C1, ABCB1B, GSK3B, CDC42BPA, NLRP14, ABCC1, CLCN6, SMARCA1, EIF2AK4	478	1363	22680	1.18358	1	0.653749	96.6032
	SMART	SM00220:S_TKc	10	2.01207	0.364097	PRKCZ, GSK3B, CDC42BPA, MAPKAPK3, CDK8, CAMK2B, AURKB, EIF2AK4, DCLK1, RPS6KL1	211	380	10425	1.3002	1	0.998996	99.6271
	INTERPRO	IPR017441:Protein kinase, ATP binding site	11	2.21328	0.371744	PRKCZ, RET, LTK, GSK3B, CDC42BPA, MAPKAPK3, CDK8, CAMK2B, AURKB, EIF2AK4, DCLK1	455	394	20594	1.26365	1	0.9999	99.9265
	INTERPRO	IPR008271:Serine/threonine-protein kinase, active site	9	1.81087	0.456158	PRKCZ, GSK3B, CDC42BPA, MAPKAPK3, CDK8, CAMK2B, AURKB, EIF2AK4, DCLK1	455	333	20594	1.22328	1	0.99998	99.9922
	UP_SEQ_FEATURE	binding site:ATP	16	3.21932	0.462767	PRKCZ, RET, LTK, CHKB, CDK8, MAPKAPK3, AURKB, RPS6KL1, KHK, HSP90B1, GSK3B, CDC42BPA, CAMK2B, GK5, EIF2AK4, DCLK1	442	583	18012	1.11838	1	1	99.9954
	UP_KEYWORDS	Serine/threonine-protein kinase	10	2.01207	0.474501	PRKCZ, GSK3B, CDC42BPA, MAPKAPK3, CDK8, CAMK2B, AURKB, EIF2AK4, DCLK1, RPS6KL1	478	405	22680	1.17155	1	0.867881	99.9817
	INTERPRO	IPR011009:Protein kinase-like domain	13	2.61569	0.570957	PRKCZ, RET, LTK, CHKB, CDK8, MAPKAPK3, AURKB, RPS6KL1, GSK3B, CDC42BPA, CAMK2B, DCLK1, EIF2AK4	455	556	20594	1.05827	1	0.999998	99.9998
	UP_SEQ_FEATURE	nucleotide phosphate-binding region:ATP	24	4.82897	0.579985	PRKCZ, RET, ABCB8, LTK, CHKB, KIF5C, MAPKAPK3, CDK8, DCK, AURKB, GMPS, RPS6KL1, KHK, MTHFD1, GSK3B, CDC42BPA, NLRP14, CAMK2B, GK5, CLCN6, SMARCA1, NLRP4F, EIF2AK4, DCLK1	442	963	18012	1.0156	1	1	99.9999
	INTERPRO	IPR000719:Protein kinase, catalytic domain	12	2.41449	0.585252	PRKCZ, RET, LTK, GSK3B, CDC42BPA, MAPKAPK3, CDK8, CAMK2B, AURKB, EIF2AK4, DCLK1, RPS6KL1	455	515	20594	1.05464	1	0.999998	99.9999
	GOTERM_MF_DIRECT	GO:0005524~ATP binding	35	7.04225	0.596187	PRKCZ, MVD, CHKB, MAPKAPK3, DCK, PPIP5K1, AURKB, ACSS2, MTHFD1, NPM1, CAMK2B, GK5, AGK, NLRP4F, DCLK1, RET, ABCB8, LTK, KIF5C, CDK8, UBE2L3, GMPS, RPS6KL1, KHK, MYO18B, HSP90B1, ATP2C1, ABCB1B, GSK3B, CDC42BPA, NLRP14, ABCC1, CLCN6, SMARCA1, EIF2AK4	406	1507	17446	0.997986	1	0.999864	99.9999
	GOTERM_BP_DIRECT	GO:0006468~protein phosphorylation	14	2.8169	0.602593	PRKCZ, RET, SMAD9, LTK, CDK8, MAPKAPK3, AURKB, GAS6, RPS6KL1, GSK3B, CDC42BPA, CAMK2B, DCLK1, EIF2AK4	427	576	18082	1.02926	1	0.999993	100
	GOTERM_MF_DIRECT	GO:0004674~protein serine/threonine kinase activity	10	2.01207	0.665242	PRKCZ, GSK3B, CDC42BPA, MAPKAPK3, CDK8, CAMK2B, AURKB, EIF2AK4, DCLK1, RPS6KL1	406	428	17446	1.00398	1	0.999936	100
	GOTERM_MF_DIRECT	GO:0004672~protein kinase activity	12	2.41449	0.692352	PRKCZ, RET, LTK, GSK3B, CDC42BPA, MAPKAPK3, CDK8, CAMK2B, AURKB, EIF2AK4, DCLK1, RPS6KL1	406	531	17446	0.971083	1	0.999943	100
	UP_SEQ_FEATURE	domain:Protein kinase	11	2.21328	0.789148	PRKCZ, RET, LTK, GSK3B, CDC42BPA, MAPKAPK3, CDK8, CAMK2B, AURKB, DCLK1, RPS6KL1	442	502	18012	0.892953	1	1	100
	GOTERM_BP_DIRECT	GO:0046777~protein autophosphorylation	4	0.804829	0.808944	GSK3B, MAPKAPK3, CAMK2B, EIF2AK4	427	183	18082	0.925609	1	1	100
	Annotation Cluster 32	Enrichment Score: 0.585030441800312
	Category	Term	Count	%	PValue	Genes	List Total	Pop Hits	Pop Total	Fold Enrichment	Bonferroni	Benjamini	FDR
	GOTERM_MF_DIRECT	GO:0098641~cadherin binding involved in cell-cell adhesion	10	2.01207	0.200876	VASN, EFHD2, CGN, WASF2, ARFIP2, ARHGAP18, CTNND1, TXNDC9, HIST1H3F, HIST1H3I	406	279	17446	1.54016	1	0.981822	96.5943
	GOTERM_BP_DIRECT	GO:0098609~cell-cell adhesion	7	1.40845	0.287541	VASN, EFHD2, CGN, WASF2, ARFIP2, TXNDC9, HIST1H3I	427	189	18082	1.56839	1	0.999322	99.6994
	GOTERM_CC_DIRECT	GO:0005913~cell-cell adherens junction	10	2.01207	0.304286	VASN, EFHD2, CGN, WASF2, ARFIP2, ARHGAP18, CTNND1, TXNDC9, HIST1H3F, HIST1H3I	454	316	19662	1.37052	1	0.877391	99.3362
	Annotation Cluster 33	Enrichment Score: 0.5784489034392413
	Category	Term	Count	%	PValue	Genes	List Total	Pop Hits	Pop Total	Fold Enrichment	Bonferroni	Benjamini	FDR
	KEGG_PATHWAY	mmu04612:Antigen processing and presentation	6	1.20724	0.0597472	H2-K1, H2-T9, NFYC, H2-T10, NFYA, CD74	199	82	7691	2.82792	0.999999	0.595395	54.7303
	KEGG_PATHWAY	mmu05169:Epstein-Barr virus infection	8	1.60966	0.0611694	H2-K1, CDKN1A, H2-T9, H2-T10, ENTPD3, NFKB2, PIK3R3, STAT3	199	136	7691	2.27343	1	0.582113	55.6033
	INTERPRO	IPR001039:MHC class I, alpha chain, alpha1/alpha2	4	0.804829	0.0765704	H2-K1, GM8909, H2-T9, H2-T10	455	45	20594	4.02325	1	0.986983	70.9641
	INTERPRO	IPR011161:MHC class I-like antigen recognition	4	0.804829	0.135902	H2-K1, GM8909, H2-T9, H2-T10	455	58	20594	3.12149	1	0.996065	89.6434
	KEGG_PATHWAY	mmu05168:Herpes simplex infection	9	1.81087	0.167719	MAVS, H2-K1, SRSF6, H2-T9, GTF2IRD1, H2-T10, CD74, EIF2AK4, IFNAR1	199	208	7691	1.67228	1	0.751345	90.5741
	INTERPRO	IPR011162:MHC classes I/II-like antigen recognition protein	4	0.804829	0.19489	H2-K1, GM8909, H2-T9, H2-T10	455	69	20594	2.62386	1	0.99728	96.5444
	GOTERM_BP_DIRECT	GO:0002474~antigen processing and presentation of peptide antigen via MHC class I	3	0.603622	0.207859	H2-K1, GM8909, H2-T10	427	36	18082	3.52888	1	0.998416	98.1525
	KEGG_PATHWAY	mmu04940:Type I diabetes mellitus	4	0.804829	0.213805	H2-K1, CPE, H2-T9, H2-T10	199	62	7691	2.49343	1	0.79201	95.4705
	KEGG_PATHWAY	mmu04145:Phagosome	7	1.40845	0.278639	H2-K1, LAMP2, RAB5B, TFRC, H2-T9, SCARB1, H2-T10	199	171	7691	1.58209	1	0.839184	98.503
	GOTERM_MF_DIRECT	GO:0042605~peptide antigen binding	3	0.603622	0.28085	H2-K1, GM8909, H2-T10	406	45	17446	2.8647	1	0.99081	99.305
	INTERPRO	IPR003006:Immunoglobulin/major histocompatibility complex, conserved site	4	0.804829	0.288747	H2-K1, GM8909, H2-T9, H2-T10	455	85	20594	2.12995	1	0.999598	99.4955
	SMART	SM00407:IGc1	4	0.804829	0.316171	H2-K1, GM8909, H2-T9, H2-T10	211	98	10425	2.01664	1	0.998205	99.0851
	INTERPRO	IPR003597:Immunoglobulin C1-set	4	0.804829	0.385207	H2-K1, GM8909, H2-T9, H2-T10	455	101	20594	1.79254	1	0.999901	99.9475
	KEGG_PATHWAY	mmu05332:Graft-versus-host disease	3	0.603622	0.388749	H2-K1, H2-T9, H2-T10	199	52	7691	2.22971	1	0.882603	99.8222
	KEGG_PATHWAY	mmu04514:Cell adhesion molecules (CAMs)	6	1.20724	0.405175	H2-K1, NCAM1, ICOSL, H2-T9, H2-T10, MADCAM1	199	162	7691	1.43142	1	0.882551	99.8748
	KEGG_PATHWAY	mmu05330:Allograft rejection	3	0.603622	0.424958	H2-K1, H2-T9, H2-T10	199	56	7691	2.07044	1	0.89374	99.919
	KEGG_PATHWAY	mmu05320:Autoimmune thyroid disease	3	0.603622	0.54968	H2-K1, H2-T9, H2-T10	199	71	7691	1.63302	1	0.906817	99.9965
	KEGG_PATHWAY	mmu05416:Viral myocarditis	3	0.603622	0.608057	H2-K1, H2-T9, H2-T10	199	79	7691	1.46765	1	0.933954	99.9994
	UP_KEYWORDS	Immunoglobulin domain	9	1.81087	0.795839	H2-K1, NCAM1, ICOSL, ICAM5, LRRN3, IL11RA1, MADCAM1, LRRC24, SEMA4A	478	481	22680	0.887795	1	0.97434	100
	INTERPRO	IPR007110:Immunoglobulin-like domain	11	2.21328	0.996636	H2-K1, NCAM1, ICOSL, GM8909, ICAM5, H2-T9, LRRN3, IL11RA1, H2-T10, MADCAM1, LRRC24	455	920	20594	0.541171	1	1	100
	Annotation Cluster 34	Enrichment Score: 0.5594203203300605
	Category	Term	Count	%	PValue	Genes	List Total	Pop Hits	Pop Total	Fold Enrichment	Bonferroni	Benjamini	FDR
	SMART	SM00060:FN3	7	1.40845	0.0888187	VASN, NCAM1, FNDC5, FSD1L, IL11RA1, FNDC3B, IFNAR1	211	153	10425	2.26048	1	0.912107	68.3
	INTERPRO	IPR003961:Fibronectin, type III	8	1.60966	0.186375	VASN, NCAM1, FNDC5, FSD1L, LRRN3, IL11RA1, FNDC3B, IFNAR1	455	211	20594	1.71608	1	0.996978	95.9314
	UP_SEQ_FEATURE	domain:Fibronectin type-III 2	4	0.804829	0.588448	NCAM1, IL11RA1, FNDC3B, IFNAR1	442	124	18012	1.31455	1	1	99.9999
	UP_SEQ_FEATURE	domain:Fibronectin type-III 1	4	0.804829	0.593906	NCAM1, IL11RA1, FNDC3B, IFNAR1	442	125	18012	1.30404	1	1	99.9999
	Annotation Cluster 35	Enrichment Score: 0.5574307153355337
	Category	Term	Count	%	PValue	Genes	List Total	Pop Hits	Pop Total	Fold Enrichment	Bonferroni	Benjamini	FDR
	SMART	SM00008:HormR	3	0.603622	0.08345	CRHR1, ADCYAP1R1, SCTR	211	24	10425	6.17595	1	0.929893	65.9143
	INTERPRO	IPR001879:GPCR, family 2, extracellular hormone receptor domain	3	0.603622	0.126077	CRHR1, ADCYAP1R1, SCTR	455	28	20594	4.84945	1	0.996287	87.6563
	INTERPRO	IPR017983:GPCR, family 2, secretin-like, conserved site	3	0.603622	0.148723	CRHR1, ADCYAP1R1, SCTR	455	31	20594	4.38015	1	0.995485	91.7882
	GOTERM_BP_DIRECT	GO:0007166~cell surface receptor signaling pathway	8	1.60966	0.25953	VASN, CRHR1, NCAM1, PRKCZ, ADCYAP1R1, MAPKAPK3, TSPAN17, SCTR	427	219	18082	1.54691	1	0.999021	99.4182
	INTERPRO	IPR000832:GPCR, family 2, secretin-like	3	0.603622	0.269461	CRHR1, ADCYAP1R1, SCTR	455	46	20594	2.95184	1	0.999502	99.2358
	GOTERM_BP_DIRECT	GO:0030819~positive regulation of cAMP biosynthetic process	3	0.603622	0.321559	CRHR1, ADCYAP1R1, SCTR	427	49	18082	2.59265	1	0.999568	99.87
	INTERPRO	IPR017981:GPCR, family 2-like	3	0.603622	0.366815	CRHR1, ADCYAP1R1, SCTR	455	58	20594	2.34111	1	0.999906	99.917
	KEGG_PATHWAY	mmu04080:Neuroactive ligand-receptor interaction	7	1.40845	0.748849	CRHR1, F2RL2, HCRTR1, P2RY6, ADCYAP1R1, F2R, SCTR	199	285	7691	0.949255	1	0.963603	100
	GOTERM_MF_DIRECT	GO:0004888~transmembrane signaling receptor activity	3	0.603622	0.995171	CRHR1, ADCYAP1R1, SCTR	406	316	17446	0.407947	1	1	100
	Annotation Cluster 36	Enrichment Score: 0.5524232967578477
	Category	Term	Count	%	PValue	Genes	List Total	Pop Hits	Pop Total	Fold Enrichment	Bonferroni	Benjamini	FDR
	SMART	SM00324:RhoGAP	4	0.804829	0.138218	ARHGAP30, ARHGAP18, OCRL, ARHGAP23	211	64	10425	3.08797	1	0.966717	84.0756
	INTERPRO	IPR000198:Rho GTPase-activating protein domain	4	0.804829	0.178193	ARHGAP30, ARHGAP18, OCRL, ARHGAP23	455	66	20594	2.74312	1	0.997263	95.2477
	GOTERM_MF_DIRECT	GO:0005096~GTPase activator activity	8	1.60966	0.305242	ARHGAP30, SGSM1, RGS3, TBC1D14, ARHGAP18, NCKAP1L, OCRL, ARHGAP23	406	235	17446	1.46282	1	0.990101	99.5868
	INTERPRO	IPR008936:Rho GTPase activation protein	4	0.804829	0.312884	ARHGAP30, ARHGAP18, OCRL, ARHGAP23	455	89	20594	2.03423	1	0.999773	99.7048
	UP_KEYWORDS	GTPase activation	5	1.00604	0.449104	ARHGAP30, SGSM1, TBC1D14, ARHGAP18, ARHGAP23	478	163	22680	1.45545	1	0.855732	99.9656
	UP_SEQ_FEATURE	domain:Rho-GAP	3	0.603622	0.458808	ARHGAP30, ARHGAP18, ARHGAP23	442	63	18012	1.94053	1	1	99.9948
	Annotation Cluster 37	Enrichment Score: 0.5510309608122271
	Category	Term	Count	%	PValue	Genes	List Total	Pop Hits	Pop Total	Fold Enrichment	Bonferroni	Benjamini	FDR
	INTERPRO	IPR000225:Armadillo	4	0.804829	0.0847864	ARVCF, TMCO6, CTNND1, ARMC1	455	47	20594	3.85205	1	0.989375	74.7255
	SMART	SM00185:ARM	3	0.603622	0.20713	ARVCF, TMCO6, CTNND1	211	42	10425	3.52911	1	0.991078	94.3115
	INTERPRO	IPR011989:Armadillo-like helical	6	1.20724	0.533812	ARVCF, TMCO6, CAB39L, CTNND1, AP4B1, ARMC1	455	219	20594	1.24004	1	0.999996	99.9993
	INTERPRO	IPR016024:Armadillo-type fold	8	1.60966	0.666684	ARVCF, TMCO6, CAB39L, CTNND1, DOCK10, AP4B1, ARMC1, ORC3	455	354	20594	1.02286	1	0.999999	100
	Annotation Cluster 38	Enrichment Score: 0.5059464273473225
	Category	Term	Count	%	PValue	Genes	List Total	Pop Hits	Pop Total	Fold Enrichment	Bonferroni	Benjamini	FDR
	GOTERM_BP_DIRECT	GO:0008286~insulin receptor signaling pathway	4	0.804829	0.118501	SREBF1, SLC2A8, PRKCZ, PIK3R3	427	51	18082	3.3213	1	0.993841	88.4731
	KEGG_PATHWAY	mmu04931:Insulin resistance	6	1.20724	0.15353	SREBF1, PRKCZ, GSK3B, GYS1, PIK3R3, STAT3	199	110	7691	2.10809	1	0.753138	88.2844
	KEGG_PATHWAY	mmu04917:Prolactin signaling pathway	4	0.804829	0.290069	GSK3B, STAT5A, PIK3R3, STAT3	199	73	7691	2.11771	1	0.846227	98.7811
	KEGG_PATHWAY	mmu04550:Signaling pathways regulating pluripotency of stem cells	5	1.00604	0.477277	WNT10A, SMAD9, GSK3B, PIK3R3, STAT3	199	138	7691	1.4003	1	0.897234	99.9762
	KEGG_PATHWAY	mmu04910:Insulin signaling pathway	5	1.00604	0.488494	SREBF1, PRKCZ, GSK3B, GYS1, PIK3R3	199	140	7691	1.38029	1	0.894666	99.982
	KEGG_PATHWAY	mmu04062:Chemokine signaling pathway	5	1.00604	0.748647	PRKCZ, GSK3B, RHOA, PIK3R3, STAT3	199	196	7691	0.985925	1	0.964756	100
	Annotation Cluster 39	Enrichment Score: 0.4952110030232315
	Category	Term	Count	%	PValue	Genes	List Total	Pop Hits	Pop Total	Fold Enrichment	Bonferroni	Benjamini	FDR
	KEGG_PATHWAY	mmu05160:Hepatitis C	9	1.81087	0.0238988	MAVS, CDKN1A, PPP2CA, GSK3B, SCARB1, PIK3R3, EIF2AK4, STAT3, IFNAR1	199	136	7691	2.5576	0.996602	0.403553	26.7417
	KEGG_PATHWAY	mmu05162:Measles	7	1.40845	0.138141	MAVS, GSK3B, STAT5A, PIK3R3, EIF2AK4, STAT3, IFNAR1	199	136	7691	1.98925	1	0.752772	85.2286
	KEGG_PATHWAY	mmu05161:Hepatitis B	7	1.40845	0.174212	MAVS, CDKN1A, STAT5A, PIK3R3, STAT3, IFNAR1, ATF2	199	146	7691	1.853	1	0.754811	91.4777
	KEGG_PATHWAY	mmu04917:Prolactin signaling pathway	4	0.804829	0.290069	GSK3B, STAT5A, PIK3R3, STAT3	199	73	7691	2.11771	1	0.846227	98.7811
	KEGG_PATHWAY	mmu05221:Acute myeloid leukemia	3	0.603622	0.424958	STAT5A, PIK3R3, STAT3	199	56	7691	2.07044	1	0.89374	99.919
	KEGG_PATHWAY	mmu05164:Influenza A	6	1.20724	0.452375	MAVS, GSK3B, PIK3R3, EIF2AK4, IFNAR1, ATF2	199	171	7691	1.35608	1	0.905436	99.9568
	KEGG_PATHWAY	mmu04630:Jak-STAT signaling pathway	5	1.00604	0.516098	STAT5A, IL11RA1, PIK3R3, STAT3, IFNAR1	199	145	7691	1.3327	1	0.897142	99.9912
	UP_KEYWORDS	SH2 domain	3	0.603622	0.651246	STAT5A, PIK3R3, STAT3	478	105	22680	1.35565	1	0.930976	99.9999
	GOTERM_BP_DIRECT	GO:0019221~cytokine-mediated signaling pathway	4	0.804829	0.672205	STAT5A, IL11RA1, STAT3, IFNAR1	427	146	18082	1.16018	1	0.999998	100
	KEGG_PATHWAY	mmu04151:PI3K-Akt signaling pathway	9	1.81087	0.688947	CDKN1A, HSP90B1, PPP2CA, GSK3B, GYS1, PIK3R3, F2R, IFNAR1, ATF2	199	351	7691	0.990981	1	0.954201	100
	INTERPRO	IPR000980:SH2 domain	3	0.603622	0.715138	STAT5A, PIK3R3, STAT3	455	113	20594	1.20163	1	1	100
	Annotation Cluster 40	Enrichment Score: 0.4437424322975467
	Category	Term	Count	%	PValue	Genes	List Total	Pop Hits	Pop Total	Fold Enrichment	Bonferroni	Benjamini	FDR
	GOTERM_BP_DIRECT	GO:1901379~regulation of potassium ion transmembrane transport	3	0.603622	0.0474911	KCNAB1, KCNH2, KCNIP3	427	15	18082	8.46932	1	0.961221	56.5441
	UP_KEYWORDS	Potassium	5	1.00604	0.246137	BCKDHA, SLC12A2, KCNAB1, KCNH2, KCNIP3	478	120	22680	1.97699	1	0.679449	97.7165
	GOTERM_BP_DIRECT	GO:0006813~potassium ion transport	5	1.00604	0.350926	SLC9A8, SLC12A2, KCNAB1, KCNH2, KCNIP3	427	127	18082	1.66719	1	0.999681	99.9391
	UP_KEYWORDS	Potassium transport	4	0.804829	0.391617	SLC12A2, KCNAB1, KCNH2, KCNIP3	478	107	22680	1.77375	1	0.818309	99.8703
	GOTERM_CC_DIRECT	GO:0008076~voltage-gated potassium channel complex	3	0.603622	0.546418	KCNAB1, KCNH2, KCNIP3	454	79	19662	1.64462	1	0.963222	99.9982
	UP_KEYWORDS	Voltage-gated channel	4	0.804829	0.547539	KCNAB1, KCNH2, TPCN1, KCNIP3	478	136	22680	1.39552	1	0.900032	99.9975
	UP_KEYWORDS	Ion channel	8	1.60966	0.563014	TMC6, SLC26A6, KCNAB1, LRRC8D, HTR3A, KCNH2, TPCN1, KCNIP3	478	336	22680	1.12971	1	0.903341	99.9984
	GOTERM_MF_DIRECT	GO:0005244~voltage-gated ion channel activity	4	0.804829	0.604887	KCNAB1, KCNH2, TPCN1, KCNIP3	406	134	17446	1.2827	1	0.999875	99.9999
	GOTERM_BP_DIRECT	GO:0034765~regulation of ion transmembrane transport	4	0.804829	0.619896	KCNAB1, KCNH2, TPCN1, KCNIP3	427	135	18082	1.25471	1	0.999994	100
	Annotation Cluster 41	Enrichment Score: 0.4336231471300695
	Category	Term	Count	%	PValue	Genes	List Total	Pop Hits	Pop Total	Fold Enrichment	Bonferroni	Benjamini	FDR
	INTERPRO	IPR011527:ABC transporter, transmembrane domain, type 1	3	0.603622	0.118727	ABCB8, ABCB1B, ABCC1	455	27	20594	5.02906	1	0.996974	85.9425
	INTERPRO	IPR017871:ABC transporter, conserved site	3	0.603622	0.28587	ABCB8, ABCB1B, ABCC1	455	48	20594	2.82885	1	0.999642	99.4629
	GOTERM_MF_DIRECT	GO:0042626~ATPase activity, coupled to transmembrane movement of substances	3	0.603622	0.315316	ABCB8, ABCB1B, ABCC1	406	49	17446	2.63084	1	0.991037	99.6685
	INTERPRO	IPR003439:ABC transporter-like	3	0.603622	0.326664	ABCB8, ABCB1B, ABCC1	455	53	20594	2.56197	1	0.99982	99.7845
	KEGG_PATHWAY	mmu02010:ABC transporters	3	0.603622	0.332702	ABCB8, ABCB1B, ABCC1	199	46	7691	2.52054	1	0.861994	99.4505
	SMART	SM00382:AAA	4	0.804829	0.557757	ABCB8, SRP54A, ABCB1B, ABCC1	211	144	10425	1.37243	1	0.99975	99.9958
	INTERPRO	IPR003593:AAA+ ATPase domain	4	0.804829	0.618373	ABCB8, SRP54A, ABCB1B, ABCC1	455	144	20594	1.25726	1	0.999999	100
	GOTERM_MF_DIRECT	GO:0016887~ATPase activity	4	0.804829	0.84664	ABCB8, ABCB1B, ABCC1, SMARCA1	406	200	17446	0.859409	1	0.999999	100
	Annotation Cluster 42	Enrichment Score: 0.3643979865480358
	Category	Term	Count	%	PValue	Genes	List Total	Pop Hits	Pop Total	Fold Enrichment	Bonferroni	Benjamini	FDR
	INTERPRO	IPR013766:Thioredoxin domain	3	0.603622	0.220318	TMX1, TXNDC9, PDIA4	455	40	20594	3.39462	1	0.99831	97.9003
	GOTERM_BP_DIRECT	GO:0045454~cell redox homeostasis	3	0.603622	0.455017	TMX1, TXNDC9, PDIA4	427	65	18082	1.95446	1	0.999949	99.9969
	INTERPRO	IPR012336:Thioredoxin-like fold	3	0.603622	0.804876	TMX1, TXNDC9, PDIA4	455	136	20594	0.998416	1	1	100
	Annotation Cluster 43	Enrichment Score: 0.3559500184764055
	Category	Term	Count	%	PValue	Genes	List Total	Pop Hits	Pop Total	Fold Enrichment	Bonferroni	Benjamini	FDR
	GOTERM_BP_DIRECT	GO:0070588~calcium ion transmembrane transport	4	0.804829	0.343392	SLC8A2, ATP2C1, GAS6, TPCN1	427	88	18082	1.92485	1	0.999661	99.9258
	GOTERM_BP_DIRECT	GO:0006816~calcium ion transport	5	1.00604	0.425589	SLC8A2, ATP2C1, PSEN2, CAMK2B, TPCN1	427	141	18082	1.50165	1	0.999919	99.9925
	UP_KEYWORDS	Calcium transport	3	0.603622	0.585288	SLC8A2, ATP2C1, TPCN1	478	93	22680	1.53057	1	0.912721	99.9992
	Annotation Cluster 44	Enrichment Score: 0.31873870963332235
	Category	Term	Count	%	PValue	Genes	List Total	Pop Hits	Pop Total	Fold Enrichment	Bonferroni	Benjamini	FDR
	GOTERM_BP_DIRECT	GO:0051607~defense response to virus	7	1.40845	0.201951	MAVS, SERINC5, BST2, AGBL5, CRCP, EIF2AK4, IFNAR1	427	167	18082	1.77501	1	0.998529	97.9017
	UP_KEYWORDS	Antiviral defense	4	0.804829	0.351563	MAVS, SERINC5, CRCP, EIF2AK4	478	100	22680	1.89791	1	0.793238	99.6956
	UP_KEYWORDS	Immunity	10	2.01207	0.457914	MAVS, H2-K1, SERINC5, ICOSL, BST2, CRCP, CD74, EIF2AK4, AIM2, SEMA4A	478	401	22680	1.18323	1	0.860162	99.9723
	GOTERM_BP_DIRECT	GO:0002376~immune system process	10	2.01207	0.550434	MAVS, H2-K1, SERINC5, ICOSL, BST2, CRCP, CD74, EIF2AK4, AIM2, SEMA4A	427	383	18082	1.10566	1	0.999987	99.9999
	UP_KEYWORDS	Innate immunity	5	1.00604	0.748979	MAVS, SERINC5, BST2, CRCP, AIM2	478	241	22680	0.984392	1	0.962629	100
	GOTERM_BP_DIRECT	GO:0045087~innate immune response	7	1.40845	0.912767	MAVS, SERINC5, BST2, TRIM14, CRCP, NFKB2, AIM2	427	400	18082	0.741066	1	1	100
	Annotation Cluster 45	Enrichment Score: 0.31116114240584786
	Category	Term	Count	%	PValue	Genes	List Total	Pop Hits	Pop Total	Fold Enrichment	Bonferroni	Benjamini	FDR
	UP_KEYWORDS	Adaptive immunity	4	0.804829	0.34005	ICOSL, CD74, EIF2AK4, SEMA4A	478	98	22680	1.93664	1	0.783592	99.6148
	UP_KEYWORDS	Immunity	10	2.01207	0.457914	MAVS, H2-K1, SERINC5, ICOSL, BST2, CRCP, CD74, EIF2AK4, AIM2, SEMA4A	478	401	22680	1.18323	1	0.860162	99.9723
	UP_SEQ_FEATURE	compositionally biased region:Poly-Leu	4	0.804829	0.507327	SERINC5, ICOSL, EIF2AK4, SEMA4A	442	110	18012	1.48186	1	1	99.9989
	GOTERM_BP_DIRECT	GO:0002376~immune system process	10	2.01207	0.550434	MAVS, H2-K1, SERINC5, ICOSL, BST2, CRCP, CD74, EIF2AK4, AIM2, SEMA4A	427	383	18082	1.10566	1	0.999987	99.9999
	GOTERM_BP_DIRECT	GO:0002250~adaptive immune response	4	0.804829	0.63955	ICOSL, CD74, EIF2AK4, SEMA4A	427	139	18082	1.21861	1	0.999995	100
	Annotation Cluster 46	Enrichment Score: 0.2924159334526548
	Category	Term	Count	%	PValue	Genes	List Total	Pop Hits	Pop Total	Fold Enrichment	Bonferroni	Benjamini	FDR
	GOTERM_MF_DIRECT	GO:0004721~phosphoprotein phosphatase activity	5	1.00604	0.404213	CPPED1, PPP2CA, CDC25C, PHPT1, ACP1	406	139	17446	1.5457	1	0.99756	99.9592
	UP_KEYWORDS	Protein phosphatase	4	0.804829	0.517096	PPP2CA, CDC25C, PHPT1, ACP1	478	130	22680	1.45993	1	0.889016	99.9941
	GOTERM_BP_DIRECT	GO:0006470~protein dephosphorylation	4	0.804829	0.634704	PPP2CA, CDC25C, PHPT1, ACP1	427	138	18082	1.22744	1	0.999995	100
	Annotation Cluster 47	Enrichment Score: 0.245547647714609
	Category	Term	Count	%	PValue	Genes	List Total	Pop Hits	Pop Total	Fold Enrichment	Bonferroni	Benjamini	FDR
	UP_KEYWORDS	Centromere	4	0.804829	0.537516	REC8, MIS18A, PPP2CA, AURKB	478	134	22680	1.41635	1	0.895756	99.9967
	GOTERM_CC_DIRECT	GO:0005694~chromosome	9	1.81087	0.538089	REC8, HIST1H1C, HIST2H2BE, HIST1H1B, MIS18A, PPP2CA, HIST3H2A, AURKB, NSD1	454	344	19662	1.13307	1	0.961731	99.9977
	GOTERM_CC_DIRECT	GO:0000775~chromosome, centromeric region	4	0.804829	0.634032	REC8, MIS18A, PPP2CA, AURKB	454	141	19662	1.22861	1	0.978863	99.9999
	Annotation Cluster 48	Enrichment Score: 0.2370499725342799
	Category	Term	Count	%	PValue	Genes	List Total	Pop Hits	Pop Total	Fold Enrichment	Bonferroni	Benjamini	FDR
	KEGG_PATHWAY	mmu04722:Neurotrophin signaling pathway	5	1.00604	0.384888	GSK3B, PSEN2, RHOA, CAMK2B, PIK3R3	199	122	7691	1.58394	1	0.88406	99.8072
	KEGG_PATHWAY	mmu05210:Colorectal cancer	3	0.603622	0.493835	GSK3B, RHOA, PIK3R3	199	64	7691	1.81164	1	0.894985	99.9843
	KEGG_PATHWAY	mmu04510:Focal adhesion	6	1.20724	0.621002	CAV3, GSK3B, RHOA, CAPN2, FLNC, PIK3R3	199	207	7691	1.12024	1	0.935881	99.9996
	KEGG_PATHWAY	mmu04660:T cell receptor signaling pathway	3	0.603622	0.738694	GSK3B, RHOA, PIK3R3	199	101	7691	1.14797	1	0.965096	100
	KEGG_PATHWAY	mmu04062:Chemokine signaling pathway	5	1.00604	0.748647	PRKCZ, GSK3B, RHOA, PIK3R3, STAT3	199	196	7691	0.985925	1	0.964756	100
	Annotation Cluster 49	Enrichment Score: 0.23578126985115516
	Category	Term	Count	%	PValue	Genes	List Total	Pop Hits	Pop Total	Fold Enrichment	Bonferroni	Benjamini	FDR
	KEGG_PATHWAY	mmu04071:Sphingolipid signaling pathway	5	1.00604	0.396619	PRKCZ, PPP2CA, RHOA, ABCC1, PIK3R3	199	124	7691	1.5584	1	0.879976	99.8495
	KEGG_PATHWAY	mmu04611:Platelet activation	4	0.804829	0.660702	PRKCZ, RHOA, PIK3R3, F2R	199	131	7691	1.1801	1	0.946045	99.9999
	KEGG_PATHWAY	mmu04062:Chemokine signaling pathway	5	1.00604	0.748647	PRKCZ, GSK3B, RHOA, PIK3R3, STAT3	199	196	7691	0.985925	1	0.964756	100
	Annotation Cluster 50	Enrichment Score: 0.23254079647034798
	Category	Term	Count	%	PValue	Genes	List Total	Pop Hits	Pop Total	Fold Enrichment	Bonferroni	Benjamini	FDR
	GOTERM_CC_DIRECT	GO:0030672~synaptic vesicle membrane	3	0.603622	0.411863	SYT1, SV2C, SCAMP5	454	61	19662	2.12992	1	0.930126	99.9349
	GOTERM_CC_DIRECT	GO:0008021~synaptic vesicle	4	0.804829	0.557817	SLC2A8, SYT1, SV2C, SCAMP5	454	126	19662	1.37487	1	0.964389	99.9987
	UP_KEYWORDS	Synapse	6	1.20724	0.873238	SYT1, MPDZ, HTR3A, SV2C, RIMS4, SCAMP5	478	357	22680	0.79744	1	0.986456	100
	Annotation Cluster 51	Enrichment Score: 0.20410855627424646
	Category	Term	Count	%	PValue	Genes	List Total	Pop Hits	Pop Total	Fold Enrichment	Bonferroni	Benjamini	FDR
	INTERPRO	IPR019734:Tetratricopeptide repeat	4	0.804829	0.527857	P4HA2, P4HA1, TTC23, CDC23	455	126	20594	1.43687	1	0.999997	99.9991
	UP_KEYWORDS	TPR repeat	4	0.804829	0.586327	P4HA2, P4HA1, TTC23, CDC23	478	144	22680	1.31799	1	0.911377	99.9993
	INTERPRO	IPR011990:Tetratricopeptide-like helical	5	1.00604	0.661308	P4HA2, P4HA1, TTC23, CDC23, SNX20	455	204	20594	1.10935	1	1	100
	INTERPRO	IPR013026:Tetratricopeptide repeat-containing domain	3	0.603622	0.745598	P4HA2, P4HA1, CDC23	455	120	20594	1.13154	1	1	100
	Annotation Cluster 52	Enrichment Score: 0.18612870921972202
	Category	Term	Count	%	PValue	Genes	List Total	Pop Hits	Pop Total	Fold Enrichment	Bonferroni	Benjamini	FDR
	SMART	SM00228:PDZ	4	0.804829	0.585572	MPP1, MPDZ, RGS3, ARHGAP23	211	150	10425	1.31754	1	0.999793	99.9981
	INTERPRO	IPR001478:PDZ domain	4	0.804829	0.6633	MPP1, MPDZ, RGS3, ARHGAP23	455	154	20594	1.17562	1	0.999999	100
	UP_SEQ_FEATURE	domain:PDZ	3	0.603622	0.711744	MPP1, RGS3, ARHGAP23	442	101	18012	1.21043	1	1	100
	Annotation Cluster 53	Enrichment Score: 0.17716905146416972
	Category	Term	Count	%	PValue	Genes	List Total	Pop Hits	Pop Total	Fold Enrichment	Bonferroni	Benjamini	FDR
	SMART	SM00181:EGF	5	1.00604	0.497009	VASN, PLAT, FBLN2, EDIL3, GAS6	211	181	10425	1.36485	1	0.999387	99.9794
	INTERPRO	IPR018097:EGF-like calcium-binding, conserved site	3	0.603622	0.634026	FBLN2, EDIL3, GAS6	455	97	20594	1.39984	1	0.999999	100
	INTERPRO	IPR013032:EGF-like, conserved site	5	1.00604	0.634308	VASN, PLAT, FBLN2, EDIL3, GAS6	455	197	20594	1.14877	1	0.999999	100
	INTERPRO	IPR000152:EGF-type aspartate/asparagine hydroxylation site	3	0.603622	0.639584	FBLN2, EDIL3, GAS6	455	98	20594	1.38556	1	0.999999	100
	UP_KEYWORDS	EGF-like domain	5	1.00604	0.696238	VASN, PLAT, FBLN2, EDIL3, GAS6	478	224	22680	1.0591	1	0.948894	100
	SMART	SM00179:EGF_CA	3	0.603622	0.725434	FBLN2, EDIL3, GAS6	211	126	10425	1.17637	1	0.999987	100
	INTERPRO	IPR001881:EGF-like calcium-binding	3	0.603622	0.769446	FBLN2, EDIL3, GAS6	455	126	20594	1.07766	1	1	100
	INTERPRO	IPR000742:Epidermal growth factor-like domain	5	1.00604	0.76992	VASN, PLAT, FBLN2, EDIL3, GAS6	455	237	20594	0.954885	1	1	100
	Annotation Cluster 54	Enrichment Score: 0.16631548842849445
	Category	Term	Count	%	PValue	Genes	List Total	Pop Hits	Pop Total	Fold Enrichment	Bonferroni	Benjamini	FDR
	GOTERM_CC_DIRECT	GO:0000151~ubiquitin ligase complex	3	0.603622	0.617431	UBE4A, CDK8, RBX1	454	90	19662	1.44361	1	0.978579	99.9998
	GOTERM_MF_DIRECT	GO:0061630~ubiquitin protein ligase activity	5	1.00604	0.682071	UBE4A, CDK8, FANCF, TMEM189, RBX1	406	199	17446	1.07966	1	0.999948	100
	GOTERM_BP_DIRECT	GO:0016567~protein ubiquitination	8	1.60966	0.752724	UBE4A, CDK8, FANCF, TMEM189, UBE2L3, KCTD11, CDCA3, RBX1	427	362	18082	0.935837	1	1	100
	Annotation Cluster 55	Enrichment Score: 0.1623633893606852
	Category	Term	Count	%	PValue	Genes	List Total	Pop Hits	Pop Total	Fold Enrichment	Bonferroni	Benjamini	FDR
	GOTERM_MF_DIRECT	GO:0008134~transcription factor binding	10	2.01207	0.397054	EGR1, LMO4, GSK3B, NAB2, NPM1, NFYC, HDAC11, NFYA, STAT3, ATF2	406	342	17446	1.25645	1	0.997463	99.9512
	GOTERM_MF_DIRECT	GO:0001077~transcriptional activator activity, RNA polymerase II core promoter proximal region sequence-specific binding	8	1.60966	0.433424	EGR1, SREBF1, STAT5A, NFYC, NFKB2, NFYA, STAT3, ATF2	406	270	17446	1.2732	1	0.998317	99.9809
	UP_KEYWORDS	Activator	14	2.8169	0.553438	SREBF1, EGR1, STAT5A, CDK8, NFYC, NFKB2, NFYA, STAT3, ATF2, SFPQ, TRP53INP2, SMARCA1, NSD1, EIF2AK4	478	624	22680	1.06453	1	0.901601	99.9979
	GOTERM_MF_DIRECT	GO:0044212~transcription regulatory region DNA binding	6	1.20724	0.632273	EGR1, SREBF1, SFPQ, NFYC, NFYA, STAT3	406	233	17446	1.10654	1	0.999896	100
	GOTERM_MF_DIRECT	GO:0000978~RNA polymerase II core promoter proximal region sequence-specific DNA binding	6	1.20724	0.922523	SREBF1, NFYC, NFKB2, NFYA, STAT3, KCNIP3	406	359	17446	0.718169	1	1	100
	GOTERM_MF_DIRECT	GO:0003700~transcription factor activity, sequence-specific DNA binding	15	3.01811	0.952454	SREBF1, EGR1, SMAD9, STAT5A, NFYC, DMRTA2, NFKB2, NFYA, STAT3, MYCN, ATF2, ZFP941, ZFP599, GTF2IRD1, LHX6	406	883	17446	0.729962	1	1	100
	GOTERM_MF_DIRECT	GO:0043565~sequence-specific DNA binding	10	2.01207	0.960565	EGR1, SREBF1, STAT5A, TSNAX, DMRTA2, LHX6, NFYA, STAT3, ATF2, KCNIP3	406	633	17446	0.678838	1	1	100
	GOTERM_BP_DIRECT	GO:0045944~positive regulation of transcription from RNA polymerase II promoter	15	3.01811	0.988573	MAVS, SREBF1, EGR1, STAT5A, LMO4, NFYC, NFKB2, NFYA, LPIN1, STAT3, MYCN, ATF2, PLAC8, SGSM1, GSK3B	427	995	18082	0.638391	1	1	100
	Annotation Cluster 56	Enrichment Score: 0.16212099845562897
	Category	Term	Count	%	PValue	Genes	List Total	Pop Hits	Pop Total	Fold Enrichment	Bonferroni	Benjamini	FDR
	GOTERM_BP_DIRECT	GO:0007165~signal transduction	37	7.44467	0.128236	MAVS, F2RL2, PRKCZ, GPR85, STAT5A, ADCYAP1R1, ARHGAP18, NFKB2, RASSF7, OCRL, CD74, SCTR, HCRTR1, P2RY6, WISP1, DIRAS2, NDRG4, SMOC1, RALB, WNT10A, ICOSL, GNAO1, LTK, SPARCL1, HPCAL4, MRGPRE, SPARC, ARHGAP23, GAS6, STAT3, GNAT2, GPR153, RPS6KL1, CRHR1, ARHGAP30, RGS3, F2R	427	1255	18082	1.24847	1	0.993976	90.47
	GOTERM_MF_DIRECT	GO:0004871~signal transducer activity	19	3.82294	0.249106	MAVS, F2RL2, GPR85, GNAO1, BST2, STAT5A, ADCYAP1R1, MAPKAPK3, MRGPRE, STAT3, GNAT2, GPR153, SCTR, CRHR1, HCRTR1, P2RY6, TMEM9B, ATP2C1, F2R	406	648	17446	1.25994	1	0.985716	98.6673
	KEGG_PATHWAY	mmu04080:Neuroactive ligand-receptor interaction	7	1.40845	0.748849	CRHR1, F2RL2, HCRTR1, P2RY6, ADCYAP1R1, F2R, SCTR	199	285	7691	0.949255	1	0.963603	100
	UP_KEYWORDS	Transducer	13	2.61569	1	F2RL2, GPR146, GPR85, GNAO1, ADCYAP1R1, MRGPRE, GPR153, SCTR, GNAT2, CRHR1, HCRTR1, P2RY6, F2R	478	1801	22680	0.342488	1	1	100
	UP_KEYWORDS	Receptor	23	4.62777	1	F2RL2, GPR146, GPR85, RET, LTK, ADCYAP1R1, ADIPOR1, IL11RA1, MRGPRE, CRCP, IFNAR1, GPR153, SCTR, CRHR1, HCRTR1, P2RY6, TFRC, SCARB1, STRA6, HTR3A, NSD1, SV2C, F2R	478	2613	22680	0.417641	1	1	100
	UP_KEYWORDS	G-protein coupled receptor	11	2.21328	1	CRHR1, F2RL2, HCRTR1, GPR146, P2RY6, GPR85, ADCYAP1R1, MRGPRE, F2R, SCTR, GPR153	478	1741	22680	0.299784	1	1	100
	GOTERM_BP_DIRECT	GO:0007186~G-protein coupled receptor signaling pathway	13	2.61569	1	F2RL2, GPR85, GNAO1, ADCYAP1R1, MRGPRE, GPR153, SCTR, GNAT2, CRHR1, HCRTR1, P2RY6, RGS3, F2R	427	1706	18082	0.322688	1	1	100
	INTERPRO	IPR000276:G protein-coupled receptor, rhodopsin-like	8	1.60966	1	F2RL2, HCRTR1, GPR146, P2RY6, GPR85, MRGPRE, F2R, GPR153	455	1458	20594	0.248349	1	1	100
	GOTERM_MF_DIRECT	GO:0004930~G-protein coupled receptor activity	11	2.21328	1	CRHR1, F2RL2, HCRTR1, GPR146, P2RY6, GPR85, ADCYAP1R1, MRGPRE, F2R, SCTR, GPR153	406	1749	17446	0.270254	1	1	100
	INTERPRO	IPR017452:GPCR, rhodopsin-like, 7TM	8	1.60966	1	F2RL2, HCRTR1, GPR146, P2RY6, GPR85, MRGPRE, F2R, GPR153	455	1708	20594	0.211998	1	1	100
	Annotation Cluster 57	Enrichment Score: 0.15458766129936566
	Category	Term	Count	%	PValue	Genes	List Total	Pop Hits	Pop Total	Fold Enrichment	Bonferroni	Benjamini	FDR
	GOTERM_MF_DIRECT	GO:0046983~protein dimerization activity	5	1.00604	0.646637	SREBF1, PPP2CA, BHLHE40, STAT3, MYCN	406	190	17446	1.1308	1	0.999919	100
	SMART	SM00353:HLH	3	0.603622	0.653805	SREBF1, BHLHE40, MYCN	211	110	10425	1.34748	1	0.999939	99.9998
	INTERPRO	IPR011598:Myc-type, basic helix-loop-helix (bHLH) domain	3	0.603622	0.715138	SREBF1, BHLHE40, MYCN	455	113	20594	1.20163	1	1	100
	UP_SEQ_FEATURE	DNA-binding region:Basic motif	4	0.804829	0.739093	SREBF1, BHLHE40, MYCN, ATF2	442	156	18012	1.0449	1	1	100
	UP_SEQ_FEATURE	domain:Helix-loop-helix motif	3	0.603622	0.754855	SREBF1, BHLHE40, MYCN	442	110	18012	1.11139	1	1	100
	Annotation Cluster 58	Enrichment Score: 0.1327887076850329
	Category	Term	Count	%	PValue	Genes	List Total	Pop Hits	Pop Total	Fold Enrichment	Bonferroni	Benjamini	FDR
	KEGG_PATHWAY	mmu04611:Platelet activation	4	0.804829	0.660702	PRKCZ, RHOA, PIK3R3, F2R	199	131	7691	1.1801	1	0.946045	99.9999
	KEGG_PATHWAY	mmu04024:cAMP signaling pathway	5	1.00604	0.752209	ADCYAP1R1, RHOA, CAMK2B, PIK3R3, F2R	199	197	7691	0.98092	1	0.963548	100
	KEGG_PATHWAY	mmu04810:Regulation of actin cytoskeleton	5	1.00604	0.804062	WASF2, RHOA, NCKAP1L, PIK3R3, F2R	199	213	7691	0.907236	1	0.976607	100
	Annotation Cluster 59	Enrichment Score: 0.13038514031276066
	Category	Term	Count	%	PValue	Genes	List Total	Pop Hits	Pop Total	Fold Enrichment	Bonferroni	Benjamini	FDR
	GOTERM_BP_DIRECT	GO:0007399~nervous system development	10	2.01207	0.538388	RBFOX1, RET, TPP1, GSK3B, LHX6, CAMK2B, EIF2AK4, DCLK1, KCTD11, SEMA4A	427	377	18082	1.12325	1	0.999983	99.9998
	UP_KEYWORDS	Neurogenesis	6	1.20724	0.596237	GSK3B, LHX6, CAMK2B, EIF2AK4, DCLK1, SEMA4A	478	247	22680	1.15258	1	0.915203	99.9995
	UP_KEYWORDS	Differentiation	13	2.61569	0.709502	SYT1, ADCYAP1R1, TSNAX, GSK3B, SMOC1, CAMK2B, NLRP14, SRD5A1, LHX6, TMEM176B, DCLK1, SEMA4A, EIF2AK4	478	646	22680	0.95483	1	0.953112	100
	GOTERM_BP_DIRECT	GO:0030154~cell differentiation	17	3.42052	0.750422	SYT1, ADCYAP1R1, TSNAX, PBXIP1, GSK3B, DHCR7, SMOC1, RHOA, CAMK2B, NLRP14, SRD5A1, LHX6, EIF2AK4, KCTD11, TMEM176B, DCLK1, SEMA4A	427	780	18082	0.922939	1	1	100
	UP_KEYWORDS	Developmental protein	14	2.8169	0.973142	WNT10A, ADCYAP1R1, TSNAX, EDIL3, DKK3, SMOC1, GTF2IRD1, GSK3B, NLRP14, LHX6, NSD1, SEMA4A, KCTD11, DCLK1	478	976	22680	0.680602	1	0.998869	100
	GOTERM_BP_DIRECT	GO:0007275~multicellular organism development	15	3.01811	0.992521	WNT10A, ADCYAP1R1, TSNAX, EDIL3, ARVCF, DKK3, GSK3B, GTF2IRD1, SMOC1, NLRP14, LHX6, NSD1, KCTD11, DCLK1, SEMA4A	427	1029	18082	0.617297	1	1	100
	Annotation Cluster 60	Enrichment Score: 0.11816949859565302
	Category	Term	Count	%	PValue	Genes	List Total	Pop Hits	Pop Total	Fold Enrichment	Bonferroni	Benjamini	FDR
	UP_SEQ_FEATURE	domain:Ig-like C2-type	5	1.00604	0.245492	ICOSL, LRRN3, IL11RA1, LRRC24, SEMA4A	442	103	18012	1.97821	1	0.999738	98.9175
	UP_KEYWORDS	Immunoglobulin domain	9	1.81087	0.795839	H2-K1, NCAM1, ICOSL, ICAM5, LRRN3, IL11RA1, MADCAM1, LRRC24, SEMA4A	478	481	22680	0.887795	1	0.97434	100
	SMART	SM00408:IGc2	4	0.804829	0.870062	NCAM1, ICAM5, LRRN3, LRRC24	211	242	10425	0.816654	1	1	100
	INTERPRO	IPR003598:Immunoglobulin subtype 2	4	0.804829	0.904731	NCAM1, ICAM5, LRRN3, LRRC24	455	242	20594	0.748125	1	1	100
	SMART	SM00409:IG	6	1.20724	0.981132	NCAM1, ICOSL, ICAM5, LRRN3, IL11RA1, LRRC24	211	518	10425	0.572289	1	1	100
	INTERPRO	IPR003599:Immunoglobulin subtype	6	1.20724	0.989961	NCAM1, ICOSL, ICAM5, LRRN3, IL11RA1, LRRC24	455	518	20594	0.524265	1	1	100
	INTERPRO	IPR007110:Immunoglobulin-like domain	11	2.21328	0.996636	H2-K1, NCAM1, ICOSL, GM8909, ICAM5, H2-T9, LRRN3, IL11RA1, H2-T10, MADCAM1, LRRC24	455	920	20594	0.541171	1	1	100
	Annotation Cluster 61	Enrichment Score: 0.09390666562784106
	Category	Term	Count	%	PValue	Genes	List Total	Pop Hits	Pop Total	Fold Enrichment	Bonferroni	Benjamini	FDR
	UP_SEQ_FEATURE	domain:PH	5	1.00604	0.75287	OSBPL5, PLEKHA6, CDC42BPA, DOCK10, ARHGAP23	442	208	18012	0.979595	1	1	100
	SMART	SM00233:PH	5	1.00604	0.754581	OSBPL5, PLEKHA6, CDC42BPA, DOCK10, ARHGAP23	211	253	10425	0.976434	1	0.999992	100
	INTERPRO	IPR001849:Pleckstrin homology domain	5	1.00604	0.832472	OSBPL5, PLEKHA6, CDC42BPA, DOCK10, ARHGAP23	455	262	20594	0.86377	1	1	100
	INTERPRO	IPR011993:Pleckstrin homology-like domain	7	1.40845	0.890384	OSBPL5, CCM2, PLEKHA6, RGS3, CDC42BPA, DOCK10, ARHGAP23	455	409	20594	0.774647	1	1	100
	Annotation Cluster 62	Enrichment Score: 0.09162971111452389
	Category	Term	Count	%	PValue	Genes	List Total	Pop Hits	Pop Total	Fold Enrichment	Bonferroni	Benjamini	FDR
	UP_KEYWORDS	Activator	14	2.8169	0.553438	SREBF1, EGR1, STAT5A, CDK8, NFYC, NFKB2, NFYA, STAT3, ATF2, SFPQ, TRP53INP2, SMARCA1, NSD1, EIF2AK4	478	624	22680	1.06453	1	0.901601	99.9979
	UP_KEYWORDS	Transcription	35	7.04225	0.827026	ZBTB32, ZFP414, PRR13, STAT5A, LMO4, NFYC, CTNND1, CRCP, NFKB2, NFYA, POLR2D, ATF2, KCNIP3, COMMD10, TRP53INP2, GATAD2A, LHX6, LIMD1, BHLHE40, SREBF1, EGR1, ZCCHC12, SMAD9, CDK8, SPTY2D1, HDAC11, UBE2L3, LPIN1, STAT3, NAB2, SFPQ, GTF2IRD1, KDM4A, SMARCA1, NSD1	478	1859	22680	0.893313	1	0.979683	100
	UP_KEYWORDS	Transcription regulation	33	6.63984	0.862204	ZBTB32, ZFP414, PRR13, STAT5A, LMO4, NFYC, CTNND1, NFKB2, NFYA, ATF2, COMMD10, KCNIP3, TRP53INP2, GATAD2A, LHX6, LIMD1, BHLHE40, SREBF1, EGR1, ZCCHC12, SMAD9, CDK8, SPTY2D1, HDAC11, UBE2L3, LPIN1, STAT3, NAB2, SFPQ, GTF2IRD1, KDM4A, SMARCA1, NSD1	478	1799	22680	0.870358	1	0.984789	100
	GOTERM_BP_DIRECT	GO:0006355~regulation of transcription, DNA-templated	46	9.25553	0.915377	CKS1B, ZBTB32, ZFP414, PRR13, LMO4, STAT5A, NFYC, CTNND1, DMRTA2, NFYA, NFKB2, ZFP788, LIN28B, ATF2, KCNIP3, COMMD10, ZFP952, ZFP472, TRP53INP2, GATAD2A, 1700048O20RIK, LHX6, LIMD1, BHLHE40, ZCCHC12, EGR1, SREBF1, SMAD9, CDK8, SPTY2D1, HDAC11, UBE2L3, LPIN1, ZFP799, STAT3, MYCN, ZFP81, ZFP941, KRBA1, ZFP599, NAB2, SFPQ, GTF2IRD1, KDM4A, SMARCA1, NSD1	427	2279	18082	0.854736	1	1	100
	GOTERM_BP_DIRECT	GO:0006351~transcription, DNA-templated	35	7.04225	0.963947	ZBTB32, ZFP414, PRR13, STAT5A, LMO4, NFYC, CTNND1, CRCP, NFKB2, NFYA, POLR2D, ATF2, KCNIP3, COMMD10, TRP53INP2, GATAD2A, LHX6, LIMD1, BHLHE40, SREBF1, EGR1, ZCCHC12, SMAD9, CDK8, SPTY2D1, HDAC11, UBE2L3, LPIN1, STAT3, NAB2, SFPQ, GTF2IRD1, KDM4A, SMARCA1, NSD1	427	1885	18082	0.786276	1	1	100
	Annotation Cluster 63	Enrichment Score: 0.08781272346146687
	Category	Term	Count	%	PValue	Genes	List Total	Pop Hits	Pop Total	Fold Enrichment	Bonferroni	Benjamini	FDR
	SMART	SM00349:KRAB	9	1.81087	0.46173	ZFP472, ZFP952, ZFP81, ZFP941, KRBA1, ZFP599, 1700048O20RIK, ZFP788, ZFP799	211	367	10425	1.21163	1	0.999477	99.9524
	INTERPRO	IPR001909:Krueppel-associated box	9	1.81087	0.581046	ZFP472, ZFP952, ZFP81, ZFP941, KRBA1, ZFP599, 1700048O20RIK, ZFP788, ZFP799	455	373	20594	1.0921	1	0.999998	99.9999
	GOTERM_MF_DIRECT	GO:0003676~nucleic acid binding	24	4.82897	0.891272	RBFOX1, EGR1, ZCCHC12, ZBTB32, ENPP3, ZMAT2, ZFP788, POLR2D, LIN28B, ZFP799, ATF2, ZFP952, ZFP472, ZFP81, ZFP941, KRBA1, ZFP599, SRSF6, SFPQ, TIA1, NPM1, 1700048O20RIK, SMARCA1, SGIP1	406	1237	17446	0.833703	1	1	100
	SMART	SM00355:ZnF_C2H2	10	2.01207	0.94463	EGR1, ZFP472, ZFP952, ZBTB32, ZFP81, ZFP941, ZFP599, ZFP414, ZFP788, ZFP799	211	693	10425	0.712952	1	1	100
	INTERPRO	IPR013087:Zinc finger C2H2-type/integrase DNA-binding domain	10	2.01207	0.952814	EGR1, ZFP472, ZFP952, ZBTB32, ZFP81, ZFP941, ZFP599, ZFP788, ZFP799, ATF2	455	652	20594	0.694195	1	1	100
	INTERPRO	IPR007087:Zinc finger, C2H2	11	2.21328	0.963172	EGR1, ZFP472, ZFP952, ZBTB32, ZFP81, ZFP941, ZFP599, ZFP414, ZFP788, ZFP799, ATF2	455	731	20594	0.68109	1	1	100
	INTERPRO	IPR015880:Zinc finger, C2H2-like	10	2.01207	0.970997	EGR1, ZFP472, ZFP952, ZBTB32, ZFP81, ZFP941, ZFP599, ZFP414, ZFP788, ZFP799	455	693	20594	0.653125	1	1	100
	UP_KEYWORDS	Zinc-finger	23	4.62777	0.985594	EGR1, ZCCHC12, ZBTB32, PRKCZ, ZFP414, ZMAT2, TRIM14, ZFP788, LIN28B, ZFP799, ATF2, RBX1, ZFP952, ZFP472, ZFP81, CDKN1A, ZFP941, ZFP599, CDC42BPA, GATAD2A, ZFPL1, KDM4A, NSD1	478	1565	22680	0.697314	1	0.999631	100
	Annotation Cluster 64	Enrichment Score: 0.08487915852832019
	Category	Term	Count	%	PValue	Genes	List Total	Pop Hits	Pop Total	Fold Enrichment	Bonferroni	Benjamini	FDR
	GOTERM_CC_DIRECT	GO:0030529~intracellular ribonucleoprotein complex	7	1.40845	0.749696	MRPL41, MRPS14, TIA1, GSK3B, RPLP0, NPM1, RPS6KL1	454	320	19662	0.947371	1	0.992986	100
	UP_KEYWORDS	Ribosomal protein	4	0.804829	0.803139	MRPL41, MRPS14, RPLP0, RPS6KL1	478	203	22680	0.93493	1	0.975039	100
	GOTERM_CC_DIRECT	GO:0005840~ribosome	4	0.804829	0.811262	MRPL41, MRPS14, RPLP0, RPS6KL1	454	188	19662	0.921455	1	0.996652	100
	GOTERM_MF_DIRECT	GO:0003735~structural constituent of ribosome	5	1.00604	0.864938	SLC25A30, MRPL41, MRPS14, RPLP0, SLC25A39	406	264	17446	0.813834	1	1	100
	UP_KEYWORDS	Ribonucleoprotein	5	1.00604	0.890804	MRPL41, MRPS14, SRP54A, RPLP0, RPS6KL1	478	308	22680	0.770255	1	0.98943	100
	Annotation Cluster 65	Enrichment Score: 0.07120603439938758
	Category	Term	Count	%	PValue	Genes	List Total	Pop Hits	Pop Total	Fold Enrichment	Bonferroni	Benjamini	FDR
	UP_KEYWORDS	Zymogen	5	1.00604	0.65813	PLAT, CPE, TPP1, BACE2, AMD2	478	213	22680	1.1138	1	0.932875	99.9999
	UP_KEYWORDS	Metalloprotease	3	0.603622	0.80607	CPE, AGBL5, AMZ2	478	143	22680	0.995406	1	0.975195	100
	UP_KEYWORDS	Protease	9	1.81087	0.886273	PLAT, CPE, TPP1, BACE2, RHBDF1, AGBL5, PSEN2, AMZ2, CAPN2	478	542	22680	0.787877	1	0.988856	100
	GOTERM_MF_DIRECT	GO:0008237~metallopeptidase activity	3	0.603622	0.889082	CPE, AGBL5, AMZ2	406	160	17446	0.805696	1	1	100
	GOTERM_BP_DIRECT	GO:0006508~proteolysis	10	2.01207	0.934043	PLAT, CPE, TPP1, BACE2, RHBDF1, AGBL5, PSEN2, AMZ2, MST1, CAPN2	427	582	18082	0.727605	1	1	100
	GOTERM_MF_DIRECT	GO:0008233~peptidase activity	8	1.60966	0.95764	PLAT, CPE, TPP1, BACE2, AGBL5, PSEN2, AMZ2, CAPN2	406	516	17446	0.666208	1	1	100
	Annotation Cluster 66	Enrichment Score: 0.06445131796280947
	Category	Term	Count	%	PValue	Genes	List Total	Pop Hits	Pop Total	Fold Enrichment	Bonferroni	Benjamini	FDR
	UP_KEYWORDS	DNA-binding	32	6.43863	0.714776	HMGN2, ZFP414, STAT5A, ZMAT2, TSNAX, NFYC, DMRTA2, NFYA, NFKB2, ATF2, NPM1, LHX6, HIST3H2A, BHLHE40, ORC3, EGR1, SREBF1, HIST1H2BC, SMAD9, HIST1H1C, SSBP1, HIST1H1B, SPTY2D1, AIM2, STAT3, MYCN, HIST2H2BE, SFPQ, GTF2IRD1, SMARCA1, HIST1H3F, HIST1H3I	478	1604	22680	0.946588	1	0.951724	100
	GOTERM_MF_DIRECT	GO:0003677~DNA binding	35	7.04225	0.941092	ZBTB32, HMGN2, ZFP414, STAT5A, ZMAT2, TSNAX, NFYC, DMRTA2, NFYA, NFKB2, LIN28B, ATF2, KCNIP3, NPM1, LHX6, HIST3H2A, BHLHE40, ORC3, EGR1, SREBF1, HIST1H2BC, SMAD9, HIST1H1C, SSBP1, HIST1H1B, SPTY2D1, AIM2, STAT3, MYCN, HIST2H2BE, GTF2IRD1, SFPQ, SMARCA1, HIST1H3F, HIST1H3I	406	1847	17446	0.814275	1	1	100
	GOTERM_MF_DIRECT	GO:0003700~transcription factor activity, sequence-specific DNA binding	15	3.01811	0.952454	SREBF1, EGR1, SMAD9, STAT5A, NFYC, DMRTA2, NFKB2, NFYA, STAT3, MYCN, ATF2, ZFP941, ZFP599, GTF2IRD1, LHX6	406	883	17446	0.729962	1	1	100
	Annotation Cluster 67	Enrichment Score: 0.0602616365026377
	Category	Term	Count	%	PValue	Genes	List Total	Pop Hits	Pop Total	Fold Enrichment	Bonferroni	Benjamini	FDR
	UP_KEYWORDS	DNA damage	6	1.20724	0.837896	SFPQ, INIP, FANCF, 2810417H13RIK, RBX1, ATF2	478	336	22680	0.84728	1	0.981349	100
	UP_KEYWORDS	DNA repair	5	1.00604	0.841178	SFPQ, INIP, FANCF, 2810417H13RIK, RBX1	478	279	22680	0.850317	1	0.981641	100
	GOTERM_BP_DIRECT	GO:0006281~DNA repair	6	1.20724	0.872613	SFPQ, INIP, NPM1, FANCF, 2810417H13RIK, RBX1	427	318	18082	0.798993	1	1	100
	GOTERM_BP_DIRECT	GO:0006974~cellular response to DNA damage stimulus	7	1.40845	0.93337	CDKN1A, SFPQ, INIP, FANCF, 2810417H13RIK, RBX1, ATF2	427	420	18082	0.705777	1	1	100
	Annotation Cluster 68	Enrichment Score: 0.05161159657434077
	Category	Term	Count	%	PValue	Genes	List Total	Pop Hits	Pop Total	Fold Enrichment	Bonferroni	Benjamini	FDR
	GOTERM_BP_DIRECT	GO:0060271~cilium morphogenesis	4	0.804829	0.767502	FAM161A, OCRL, PLA2G3, SPAG16	427	170	18082	0.996391	1	1	100
	UP_KEYWORDS	Cilium biogenesis/degradation	3	0.603622	0.796516	FAM161A, OCRL, SPAG16	478	140	22680	1.01674	1	0.973818	100
	GOTERM_BP_DIRECT	GO:0042384~cilium assembly	3	0.603622	0.811198	FAM161A, OCRL, SPAG16	427	129	18082	0.984805	1	1	100
	GOTERM_BP_DIRECT	GO:0030030~cell projection organization	3	0.603622	0.874206	FAM161A, OCRL, SPAG16	427	151	18082	0.841323	1	1	100
	UP_KEYWORDS	Cilium	3	0.603622	0.912872	FAM161A, OCRL, SPAG16	478	191	22680	0.745252	1	0.991909	100
	GOTERM_CC_DIRECT	GO:0005929~cilium	3	0.603622	0.982822	FAM161A, OCRL, SPAG16	454	257	19662	0.505545	1	0.999993	100
	UP_KEYWORDS	Cell projection	7	1.40845	0.996065	MICALL2, MPP1, MPDZ, RHOA, FAM161A, OCRL, SPAG16	478	678	22680	0.489873	1	0.999963	100
	GOTERM_CC_DIRECT	GO:0042995~cell projection	8	1.60966	0.997516	MICALL2, SLC8A2, MPP1, MPDZ, RHOA, FAM161A, OCRL, SPAG16	454	712	19662	0.486611	1	1	100
	Annotation Cluster 69	Enrichment Score: 0.05110618887943484
	Category	Term	Count	%	PValue	Genes	List Total	Pop Hits	Pop Total	Fold Enrichment	Bonferroni	Benjamini	FDR
	GOTERM_CC_DIRECT	GO:0045202~synapse	10	2.01207	0.826143	PLAT, SYT1, SLC6A9, MPDZ, SPARCL1, CTNND1, HTR3A, SV2C, RIMS4, SCAMP5	454	505	19662	0.857591	1	0.997187	100
	UP_KEYWORDS	Synapse	6	1.20724	0.873238	SYT1, MPDZ, HTR3A, SV2C, RIMS4, SCAMP5	478	357	22680	0.79744	1	0.986456	100
	UP_KEYWORDS	Cell junction	11	2.21328	0.891918	MICALL2, SYT1, PRKCZ, LIMS1, CGN, MPDZ, LIMD1, HTR3A, SV2C, RIMS4, SCAMP5	478	661	22680	0.789599	1	0.989326	100
	GOTERM_CC_DIRECT	GO:0030054~cell junction	11	2.21328	0.970649	MICALL2, SYT1, PRKCZ, LIMS1, CGN, MPDZ, LIMD1, HTR3A, SV2C, RIMS4, SCAMP5	454	718	19662	0.663499	1	0.999973	100
	Annotation Cluster 70	Enrichment Score: 0.04253012204058138
	Category	Term	Count	%	PValue	Genes	List Total	Pop Hits	Pop Total	Fold Enrichment	Bonferroni	Benjamini	FDR
	UP_SEQ_FEATURE	signal peptide	70	14.0845	0.845607	F2RL2, LMAN2L, FSTL1, PDIA4, EDIL3, SCTR, TMEM108, ART5, TMEM9B, WISP1, P4HA2, RESP18, P4HA1, TPP1, TM9SF3, H2-K1, OPTC, VASN, WNT10A, TM9SF2, ICOSL, RET, PCYOX1L, SPARCL1, ICAM5, TMEM167B, IL11RA1, LRRC24, IFNAR1, CRHR1, NCAM1, CPE, BACE2, MADCAM1, MFAP5, SEMA4A, HSD17B11, ENPP5, VIP, PAM, TMX1, MAMDC4, ADCYAP1R1, MST1, TMEM256, FNDC5, KDELC1, SMOC1, EOGT, TMED1, HTR3A, SLC39A4, ANGPTL2, SDF4, P…	442	3124	18012	0.913118	1	1	100
	UP_KEYWORDS	Secreted	29	5.83501	0.923316	HSD17B11, ENPP5, VIP, ENPP3, MST1, FSTL1, EDIL3, FNDC5, WISP1, ART5, RESP18, SMOC1, ANGPTL2, OPTC, PLAT, WNT10A, PCYOX1L, ABHD15, SPARCL1, FETUB, SPARC, COL16A1, GAS6, DKK3, CPE, FBLN2, GDF11, PLA2G3, MFAP5	478	1685	22680	0.816607	1	0.993067	100
	GOTERM_CC_DIRECT	GO:0005576~extracellular region	32	6.43863	0.954753	HSD17B11, VIP, ENPP5, ENPP3, MST1, FSTL1, EDIL3, FNDC5, WISP1, ART5, RESP18, SMOC1, ANGPTL2, OPTC, PLAT, WNT10A, ABHD15, PCYOX1L, SPARCL1, FETUB, SPARC, COL16A1, GAS6, DKK3, HSP90B1, TFRC, CPE, FBLN2, GDF11, PLA2G3, MFAP5, APOL7B	454	1753	19662	0.790569	1	0.999928	100
	Annotation Cluster 71	Enrichment Score: 0.02702004277572505
	Category	Term	Count	%	PValue	Genes	List Total	Pop Hits	Pop Total	Fold Enrichment	Bonferroni	Benjamini	FDR
	UP_SEQ_FEATURE	repeat:WD 7	3	0.603622	0.821247	EML2, SCAP, SPAG16	442	127	18012	0.962625	1	1	100
	SMART	SM00320:WD40	4	0.804829	0.902136	EML2, WDR6, SCAP, SPAG16	211	262	10425	0.754314	1	1	100
	UP_KEYWORDS	WD repeat	4	0.804829	0.907824	EML2, WDR6, SCAP, SPAG16	478	256	22680	0.74137	1	0.991504	100
	UP_SEQ_FEATURE	repeat:WD 6	3	0.603622	0.918277	EML2, SCAP, SPAG16	442	167	18012	0.732056	1	1	100
	INTERPRO	IPR001680:WD40 repeat	4	0.804829	0.931738	EML2, WDR6, SCAP, SPAG16	455	263	20594	0.688388	1	1	100
	INTERPRO	IPR015943:WD40/YVTN repeat-like-containing domain	5	1.00604	0.94403	EML2, WDR6, SEMA4A, SCAP, SPAG16	455	340	20594	0.665611	1	1	100
	UP_SEQ_FEATURE	repeat:WD 5	3	0.603622	0.967007	EML2, SCAP, SPAG16	442	211	18012	0.5794	1	1	100
	INTERPRO	IPR017986:WD40-repeat-containing domain	4	0.804829	0.967017	EML2, WDR6, SCAP, SPAG16	455	307	20594	0.589727	1	1	100
	UP_SEQ_FEATURE	repeat:WD 4	3	0.603622	0.977946	EML2, SCAP, SPAG16	442	230	18012	0.531536	1	1	100
	UP_SEQ_FEATURE	repeat:WD 3	3	0.603622	0.983312	EML2, SCAP, SPAG16	442	243	18012	0.5031	1	1	100
	UP_SEQ_FEATURE	repeat:WD 1	3	0.603622	0.985018	EML2, SCAP, SPAG16	442	248	18012	0.492957	1	1	100
	UP_SEQ_FEATURE	repeat:WD 2	3	0.603622	0.985018	EML2, SCAP, SPAG16	442	248	18012	0.492957	1	1	100
	Annotation Cluster 72	Enrichment Score: 0.024604815320556132
	Category	Term	Count	%	PValue	Genes	List Total	Pop Hits	Pop Total	Fold Enrichment	Bonferroni	Benjamini	FDR
	SMART	SM00360:RRM	4	0.804829	0.844558	RBFOX1, SRSF6, TIA1, SFPQ	211	229	10425	0.863015	1	1	100
	INTERPRO	IPR000504:RNA recognition motif domain	4	0.804829	0.903231	RBFOX1, SRSF6, TIA1, SFPQ	455	241	20594	0.751229	1	1	100
	INTERPRO	IPR012677:Nucleotide-binding, alpha-beta plait	4	0.804829	0.949084	RBFOX1, SRSF6, TIA1, SFPQ	455	281	20594	0.644292	1	1	100
	UP_KEYWORDS	mRNA splicing	3	0.603622	0.963202	RBFOX1, SRSF6, SFPQ	478	240	22680	0.593096	1	0.998112	100
	GOTERM_BP_DIRECT	GO:0008380~RNA splicing	3	0.603622	0.978803	RBFOX1, SRSF6, SFPQ	427	241	18082	0.527136	1	1	100
	UP_KEYWORDS	mRNA processing	3	0.603622	0.989229	RBFOX1, SRSF6, SFPQ	478	307	22680	0.463658	1	0.999774	100
	GOTERM_BP_DIRECT	GO:0006397~mRNA processing	3	0.603622	0.996148	RBFOX1, SRSF6, SFPQ	427	322	18082	0.394534	1	1	100

## Sheet: S3
Supplementary Table S3. List of DEGs identified by Affymetrix array analysis of N2a cells with knockdown of NF-YA and -YC.
ID	Gene Symbol	Gene Description	P. value	Regulation	FC Absolute	FC	Log FC
10394392	Nfyc	nuclear transcription factor-Y gamma	0.00134922	down	2.14056	-2.14056	-1.09799
10399478	Lpin1	lipin 1	0.00251648	down	2.0799	-2.0799	-1.05652
10442069	Lix1	limb expression 1 homolog (chicken)	0.00129638	down	1.87237	-1.87237	-0.904864
10349319	Sctr	secretin receptor	0.0100861	down	1.84306	-1.84306	-0.882101
10373521	Rab5b	RAB5B, member RAS oncogene family	0.0080993	down	1.75067	-1.75067	-0.807906
10459229	Pcyox1l	prenylcysteine oxidase 1 like	0.0069453	down	1.74698	-1.74698	-0.804863
10360090	Ppox	protoporphyrinogen oxidase	0.00789255	down	1.72208	-1.72208	-0.784153
10454950	Slc35a4	solute carrier family 35, member A4	0.00893723	down	1.69589	-1.69589	-0.762041
10523772	Lrrc8d	leucine rich repeat containing 8D	0.00716751	down	1.67778	-1.67778	-0.746549
10566529	Tpp1	tripeptidyl peptidase I	0.0193525	down	1.65267	-1.65267	-0.724795
10345967	Bivm	basic, immunoglobulin-like variable motif containing	0.00847512	down	1.64969	-1.64969	-0.722196
10591754	Zfp599	zinc finger protein 599	0.000951	down	1.64567	-1.64567	-0.718677
10558773	B4galnt4	beta-1,4-N-acetyl-galactosaminyl transferase 4	0.00474882	down	1.59915	-1.59915	-0.677305
10425822	Pnpla3	patatin-like phospholipase domain containing 3	0.0167482	down	1.59183	-1.59183	-0.67069
10440738	Tiam1	T-cell lymphoma invasion and metastasis 1	0.0100749	down	1.58188	-1.58188	-0.661642
10571114	Erlin2	ER lipid raft associated 2	5.89e-05	down	1.57631	-1.57631	-0.656549
10552320	Zfp788	zinc finger protein 788	0.0168185	down	1.56011	-1.56011	-0.641643
10353181	Lactb2	lactamase, beta 2	0.00848569	down	1.55957	-1.55957	-0.641149
10399005	Crip1	cysteine-rich protein 1 (intestinal)	0.0209471	down	1.55931	-1.55931	-0.64091
10497548	Fndc3b	fibronectin type III domain containing 3B	0.00719515	down	1.55733	-1.55733	-0.639075
10492682	Fam198b	family with sequence similarity 198, member B	0.02416	down	1.53962	-1.53962	-0.622575
10489912	Tmem189	transmembrane protein 189	0.0183314	down	1.53219	-1.53219	-0.615599
10473384	Slc43a3	solute carrier family 43, member 3	5.31e-05	down	1.53122	-1.53122	-0.614678
10410452	Srd5a1	steroid 5 alpha-reductase 1	0.00728283	down	1.51567	-1.51567	-0.599954
10377405	Aurkb	aurora kinase B	0.00261137	down	1.51255	-1.51255	-0.596987
10568939	Echs1	enoyl Coenzyme A hydratase, short chain, 1, mitochondrial	0.00412446	down	1.51026	-1.51026	-0.594796
10443690	Glp1r	glucagon-like peptide 1 receptor	0.0194348	down	1.49511	-1.49511	-0.58025
10449163	Pigq	phosphatidylinositol glycan anchor biosynthesis, class Q	0.00695093	down	1.48943	-1.48943	-0.574762
10520574	Agbl5	ATP/GTP binding protein-like 5	0.00053	down	1.48687	-1.48687	-0.572276
10456699	Acaa2	acetyl-Coenzyme A acyltransferase 2 (mitochondrial 3-oxoacyl-Coenzyme A thiolase)	0.0220571	down	1.4859	-1.4859	-0.571337
10545041	Nap1l5	nucleosome assembly protein 1-like 5	0.00047	down	1.48486	-1.48486	-0.570324
10467979	Scd1	stearoyl-Coenzyme A desaturase 1	7.28e-05	down	1.48346	-1.48346	-0.568964
10537463	Agk	acylglycerol kinase	0.000298	down	1.47015	-1.47015	-0.555967
10364239	Slc19a1	solute carrier family 19 (sodium/hydrogen exchanger), member 1	0.0161112	down	1.46862	-1.46862	-0.554465
10354286	Kdelc1	KDEL (Lys-Asp-Glu-Leu) containing 1	0.025163	down	1.46857	-1.46857	-0.554416
10373756	Pla2g3	phospholipase A2, group III	0.0171023	down	1.46186	-1.46186	-0.54781
10433735	Abcc1	ATP-binding cassette, sub-family C (CFTR/MRP), member 1	0.00875154	down	1.45849	-1.45849	-0.544475
10447891	Acat2	acetyl-Coenzyme A acetyltransferase 2	0.000661	down	1.456	-1.456	-0.542011
10379153	Aldoc	aldolase C, fructose-bisphosphate	0.0151538	down	1.45386	-1.45386	-0.539892
10435641	Fstl1	follistatin-like 1	0.0196493	down	1.44981	-1.44981	-0.535859
10360806	Capn2	calpain 2	0.00808476	down	1.44537	-1.44537	-0.531441
10607062	Hmgn2l6	high-mobility group nucleosomal binding domain 2-like 6	0.0496394	down	1.44044	-1.44044	-0.526512
10437210	Bace2	beta-site APP-cleaving enzyme 2	0.0013538	down	1.44026	-1.44026	-0.52633
10400126	Lrrn3	leucine rich repeat protein 3, neuronal	0.0110364	down	1.43274	-1.43274	-0.518779
10547436	Wnk1	WNK lysine deficient protein kinase 1	0.0495122	down	1.43254	-1.43254	-0.518572
10450767	H2-M10.1	histocompatibility 2, M region locus 10.1	0.022851	down	1.4321	-1.4321	-0.518137
10354079	Txndc9	thioredoxin domain containing 9	0.0130944	down	1.43075	-1.43075	-0.516775
10546567	A130022J15Rik	RIKEN cDNA A130022J15 gene	0.000229	down	1.43028	-1.43028	-0.516293
10434672	Gm3150	guanine nucleotide binding protein (G protein), gamma 5 | predicted gene 3150	0.0114376	down	1.42362	-1.42362	-0.509562
10434672	Gng5	guanine nucleotide binding protein (G protein), gamma 5 | predicted gene 3150	0.0114376	down	1.42362	-1.42362	-0.509562
10514000	Mpdz	multiple PDZ domain protein	0.0180173	down	1.4209	-1.4209	-0.506806
10505044	Fktn	fukutin	0.0109702	down	1.42078	-1.42078	-0.506683
10604996	Xlr3a	X-linked lymphocyte-regulated 3A | X-linked lymphocyte-regulated 3C | X-linked lymphocyte-regulated 3B	0.0144572	down	1.4191	-1.4191	-0.504975
10604996	Xlr3c	X-linked lymphocyte-regulated 3A | X-linked lymphocyte-regulated 3C | X-linked lymphocyte-regulated 3B	0.0144572	down	1.4191	-1.4191	-0.504975
10594501	Ptplad1	protein tyrosine phosphatase-like A domain containing 1	0.00149412	down	1.41575	-1.41575	-0.501571
10368317	Enpp3	ectonucleotide pyrophosphatase/phosphodiesterase 3	0.00343358	down	1.41199	-1.41199	-0.497734
10346943	Creb1	cAMP responsive element binding protein 1	0.000191	down	1.40748	-1.40748	-0.493119
10357858	Optc	opticin	0.00922763	down	1.405	-1.405	-0.490569
10451650	Nfya	nuclear transcription factor-Y alpha	0.00571359	down	1.40182	-1.40182	-0.487302
10396161	Tmx1	thioredoxin-related transmembrane protein 1	0.00546732	down	1.40153	-1.40153	-0.487004
10587023	Rab27a	RAB27A, member RAS oncogene family	0.000706	down	1.39965	-1.39965	-0.485061
10533145	Tpcn1	two pore channel 1	0.0182495	down	1.39785	-1.39785	-0.483209
10599435	Ocrl	oculocerebrorenal syndrome of Lowe	0.000879	down	1.39765	-1.39765	-0.483005
10353871	Lman2l	lectin, mannose-binding 2-like	0.0397092	down	1.392	-1.392	-0.477154
10538482	Adcyap1r1	adenylate cyclase activating polypeptide 1 receptor 1	0.0358016	down	1.39167	-1.39167	-0.476813
10590433	1700048O20Rik	RIKEN cDNA 1700048O20 gene	0.00871273	down	1.39115	-1.39115	-0.476277
10556133	Styx	serine/threonine/tyrosine interaction protein	0.0286604	down	1.39015	-1.39015	-0.475243
10517141	Hmgn2	high mobility group nucleosomal binding domain 2	0.0113236	down	1.38695	-1.38695	-0.471914
10373583	Gdf11	growth differentiation factor 11	0.0434793	down	1.38335	-1.38335	-0.468165
10574384	Ndrg4	N-myc downstream regulated gene 4	0.0211021	down	1.38176	-1.38176	-0.466505
10405343	Tspan17	tetraspanin 17	0.00471795	down	1.38154	-1.38154	-0.466273
10346747	Cyp20a1	cytochrome P450, family 20, subfamily A, polypeptide 1	0.00147585	down	1.37692	-1.37692	-0.461442
10427336	Nckap1l	NCK associated protein 1 like	0.00671922	down	1.37417	-1.37417	-0.458556
10396936	Smoc1	SPARC related modular calcium binding 1	0.0143332	down	1.37315	-1.37315	-0.457487
10451547	Gm16494	predicted gene 16494	0.0224686	down	1.36956	-1.36956	-0.453712
10534253	Gtf2ird1	general transcription factor II I repeat domain-containing 1	0.0224421	down	1.36856	-1.36856	-0.452662
10522589	Srd5a3	steroid 5 alpha-reductase 3	0.0270913	down	1.36525	-1.36525	-0.449161
10471294	Ppapdc3	phosphatidic acid phosphatase type 2 domain containing 3	0.0295607	down	1.3642	-1.3642	-0.448055
10433445	Abat	4-aminobutyrate aminotransferase	0.0427721	down	1.36383	-1.36383	-0.447667
10553967	Pcsk6	proprotein convertase subtilisin/kexin type 6	0.00774988	down	1.36138	-1.36138	-0.445072
10471036	Dolpp1	dolichyl pyrophosphate phosphatase 1	0.00163255	down	1.35834	-1.35834	-0.441841
10349100	Gm6651	predicted gene 6651	0.0262986	down	1.356	-1.356	-0.43936
10607113	Rgs3	regulator of G-protein signaling 3	0.000176	down	1.35446	-1.35446	-0.437718
10421877	Diap3	diaphanous homolog 3 (Drosophila)	0.0457593	down	1.35397	-1.35397	-0.437198
10497199	Gm6194	transmembrane protein 189 pseudogene	0.0244614	down	1.35283	-1.35283	-0.435984
10513776	Astn2	astrotactin 2	0.0133499	down	1.34716	-1.34716	-0.429916
10438911	Atp13a3	ATPase type 13A3	0.0101969	down	1.34608	-1.34608	-0.428766
10512487	Rmrp	RNA component of mitochondrial RNAase P	0.0269488	down	1.34518	-1.34518	-0.427802
10511541	Dpy19l4	dpy-19-like 4 (C. elegans)	0.0129551	down	1.34431	-1.34431	-0.426869
10391301	Stat3	signal transducer and activator of transcription 3	0.00799091	down	1.34154	-1.34154	-0.423893
10502329	Cisd2	CDGSH iron sulfur domain 2	0.000982	down	1.34135	-1.34135	-0.423687
10579976	Elmod2	ELMO domain containing 2	0.00235389	down	1.33802	-1.33802	-0.420099
10478401	Ttpal	tocopherol (alpha) transfer protein-like	0.000186	down	1.3374	-1.3374	-0.419426
10443918	C920016K16Rik	RIKEN cDNA C920016K16 gene	0.00622053	down	1.3367	-1.3367	-0.418673
10465366	Zfpl1	zinc finger like protein 1	0.00565362	down	1.33607	-1.33607	-0.417995
10408709	Ssr1	signal sequence receptor, alpha	0.00608183	down	1.33404	-1.33404	-0.415802
10518428	Clcn6	chloride channel 6	0.00971626	down	1.33322	-1.33322	-0.414914
10409099	Fam120a	family with sequence similarity 120, member A	0.0163632	down	1.33207	-1.33207	-0.413675
10527508	Cdk8	cyclin-dependent kinase 8	0.0229418	down	1.33023	-1.33023	-0.41168
10389590	Gdpd1	glycerophosphodiester phosphodiesterase domain containing 1	0.0195904	down	1.32841	-1.32841	-0.409696
10362676	Cdk19	cyclin-dependent kinase 19	0.00825048	down	1.32691	-1.32691	-0.408069
10585905	Parp6	poly (ADP-ribose) polymerase family, member 6	0.0120114	down	1.32504	-1.32504	-0.406035
10492402	Kcnab1	potassium voltage-gated channel, shaker-related subfamily, beta member 1	0.000512	down	1.31906	-1.31906	-0.399508
10371482	Hsp90b1	heat shock protein 90, beta (Grp94), member 1	0.0038808	down	1.31898	-1.31898	-0.399425
10545751	Tex261	testis expressed gene 261	0.0230773	down	1.31868	-1.31868	-0.399096
10508805	Wasf2	WAS protein family, member 2	0.0092672	down	1.31849	-1.31849	-0.398881
10369761	Reep3	receptor accessory protein 3	0.0389713	down	1.31706	-1.31706	-0.397316
10405741	Gm3338	predicted gene 3338	0.0201129	down	1.31371	-1.31371	-0.39365
10374185	Ccm2	cerebral cavernous malformation 2 homolog (human) | similar to Cerebral cavernous malformation 2 homolog (human)	0.00896562	down	1.31249	-1.31249	-0.39231
10374185	LOC100045576	cerebral cavernous malformation 2 homolog (human) | similar to Cerebral cavernous malformation 2 homolog (human)	0.00896562	down	1.31249	-1.31249	-0.39231
10404059	Hist1h1c	histone cluster 1, H1c	0.0170446	down	1.31182	-1.31182	-0.391573
10586844	Adam10	a disintegrin and metallopeptidase domain 10	0.00292039	down	1.31012	-1.31012	-0.389703
10603485	Ebp	phenylalkylamine Ca2+ antagonist (emopamil) binding protein	0.0129431	down	1.30959	-1.30959	-0.38912
10405236	Sfxn1	sideroflexin 1	0.00447672	down	1.30765	-1.30765	-0.38698
10568982	BC066028		0.0170154	down	1.30678	-1.30678	-0.386014
10566804	Tmem9b	TMEM9 domain family, member B	0.012925	down	1.305	-1.305	-0.384051
10578904	Cpe	carboxypeptidase E	0.0114513	down	1.30422	-1.30422	-0.383183
10596072	Ppp2r3a	protein phosphatase 2, regulatory subunit B'', alpha	0.0012056	down	1.30236	-1.30236	-0.381124
10450379	D17H6S56E-3	Ng23 protein | DNA segment, Chr 17, human D6S56E 3	0.0120287	down	1.30036	-1.30036	-0.378906
10450379	Ng23	Ng23 protein | DNA segment, Chr 17, human D6S56E 3	0.0120287	down	1.30036	-1.30036	-0.378906
10526113	Crcp	calcitonin gene-related peptide-receptor component protein	0.0377458	down	1.29838	-1.29838	-0.376715
10449991	Zfp81	zinc finger protein 81	0.0459307	down	1.29734	-1.29734	-0.375554
10364035	Gm5779	predicted gene 5779	0.0410798	down	1.29421	-1.29421	-0.372075
10415332	Rec8	REC8 homolog (yeast)	0.0140511	down	1.29258	-1.29258	-0.370249
10515574	St3gal3	ST3 beta-galactoside alpha-2,3-sialyltransferase 3	0.0162126	down	1.29248	-1.29248	-0.370143
10600718	Sec61g	SEC61, gamma subunit	0.00419493	down	1.29138	-1.29138	-0.368915
10353192	Eya1	eyes absent 1 homolog (Drosophila)	0.0229918	down	1.29058	-1.29058	-0.368014
10486166	Ccdc32	coiled-coil domain containing 32	0.0106022	down	1.28846	-1.28846	-0.365652
10503234	Asph	clavesin 1 | aspartate-beta-hydroxylase | hypothetical protein LOC100044108	0.00578974	down	1.28826	-1.28826	-0.365428
10503234	Clvs1	clavesin 1 | aspartate-beta-hydroxylase | hypothetical protein LOC100044108	0.00578974	down	1.28826	-1.28826	-0.365428
10576010	Gins2	genetic suppressor element 1 | GINS complex subunit 2 (Psf2 homolog)	0.0174377	down	1.28597	-1.28597	-0.362861
10576010	Gse1	genetic suppressor element 1 | GINS complex subunit 2 (Psf2 homolog)	0.0174377	down	1.28597	-1.28597	-0.362861
10507273	Pik3r3	phosphatidylinositol 3 kinase, regulatory subunit, polypeptide 3 (p55)	0.0036602	down	1.28523	-1.28523	-0.362029
10531919	Hsd17b11	hydroxysteroid (17-beta) dehydrogenase 11	0.0324069	down	1.28295	-1.28295	-0.359466
10552945	Gys1	glycogen synthase 1, muscle	0.025935	down	1.28291	-1.28291	-0.359418
10425852	Parvb	parvin, beta	0.0249629	down	1.28281	-1.28281	-0.359309
10484402	Ctnnd1	catenin (cadherin associated protein), delta 1	0.00921465	down	1.28029	-1.28029	-0.356468
10513164	Ptpn3	protein tyrosine phosphatase, non-receptor type 3	0.0476405	down	1.27798	-1.27798	-0.353868
10515590	Kdm4a	lysine (K)-specific demethylase 4A	0.0292651	down	1.27726	-1.27726	-0.353053
10386473	Srebf1	sterol regulatory element binding transcription factor 1	0.0178469	down	1.2746	-1.2746	-0.35005
10405894	Ptdss1	phosphatidylserine synthase 1	0.0367058	down	1.27424	-1.27424	-0.349633
10428407	Tmem74	transmembrane protein 74	0.0450397	down	1.27368	-1.27368	-0.349006
10447349	Cript	cysteine-rich PDZ-binding protein	0.0201064	down	1.27299	-1.27299	-0.348226
10577858	Bag4	BCL2-associated athanogene 4	0.00170027	down	1.2711	-1.2711	-0.346081
10589511	Scap	SREBF chaperone	0.0236558	down	1.27041	-1.27041	-0.345289
10421648	Slc25a30	solute carrier family 25, member 30	0.0332136	down	1.26965	-1.26965	-0.344433
10575153	Cyb5b	cytochrome b5 type B	5.79e-06	down	1.26748	-1.26748	-0.341963
10454782	Egr1	early growth response 1	0.00375454	down	1.26674	-1.26674	-0.341123
10363265	Lims1	LIM and senescent cell antigen-like domains 1	0.00802238	down	1.26652	-1.26652	-0.340867
10598912	Cdk16	cyclin-dependent kinase 16	0.0336784	down	1.2654	-1.2654	-0.339593
10399892	Gpr22	G protein-coupled receptor 22	0.0367198	down	1.26192	-1.26192	-0.335623
10605007	Xlr3b	X-linked lymphocyte-regulated 3C | X-linked lymphocyte-regulated 3B | X-linked lymphocyte-regulated 3A	0.0407166	down	1.26074	-1.26074	-0.334266
10437443	5730403B10Rik	RIKEN cDNA 5730403B10 gene | heme oxygenase (decycling) 2	0.0176557	down	1.26036	-1.26036	-0.333838
10437443	Hmox2	RIKEN cDNA 5730403B10 gene | heme oxygenase (decycling) 2	0.0176557	down	1.26036	-1.26036	-0.333838
10445338	Enpp5	ectonucleotide pyrophosphatase/phosphodiesterase 5	0.0192086	down	1.25931	-1.25931	-0.332635
10561085	Hnrnpul1	heterogeneous nuclear ribonucleoprotein U-like 1	0.00128851	down	1.25873	-1.25873	-0.331964
10440238	Nsun3	NOL1/NOP2/Sun domain family member 3	0.0408078	down	1.25734	-1.25734	-0.330372
10535508	AU022870		0.0198392	down	1.25668	-1.25668	-0.329617
10353733	Prim2	DNA primase, p58 subunit	0.0229885	down	1.25395	-1.25395	-0.326483
10416989	Gpr180	G protein-coupled receptor 180	0.0261389	down	1.25371	-1.25371	-0.326201
10355464	Pecr	peroxisomal trans-2-enoyl-CoA reductase	0.0178474	down	1.25258	-1.25258	-0.3249
10595496	Snap91	synaptosomal-associated protein 91	0.00803125	down	1.25157	-1.25157	-0.323741
10384539	Slc1a4	solute carrier family 1 (glutamate/neutral amino acid transporter), member 4	0.0481235	down	1.25143	-1.25143	-0.323572
10540085	Fbln2	fibulin 2	0.0481083	down	1.24961	-1.24961	-0.32148
10591253	5730601F06Rik	RIKEN cDNA 5730601F06 gene	0.00295661	down	1.24952	-1.24952	-0.321377
10434869	Ccdc50	coiled-coil domain containing 50	0.00321291	down	1.24936	-1.24936	-0.321192
10414269	Bnip3	BCL2/adenovirus E1B interacting protein 3	0.0304962	down	1.24914	-1.24914	-0.320938
10540493	Edem1	ER degradation enhancer, mannosidase alpha-like 1	0.0118331	down	1.24638	-1.24638	-0.31774
10375956	Fstl4	follistatin-like 4	0.00952539	down	1.24452	-1.24452	-0.315593
10356968	Pam	peptidylglycine alpha-amidating monooxygenase	0.0103577	down	1.24391	-1.24391	-0.314888
10465895	Fads2	fatty acid desaturase 2	0.00756023	down	1.24278	-1.24278	-0.313567
10353773	Gm15455	predicted gene 15455	0.0316151	down	1.24278	-1.24278	-0.313567
10477100	Gm14165	predicted gene 14165	0.00642706	down	1.24277	-1.24277	-0.313562
10565193	Hdgfrp3	hepatoma-derived growth factor, related protein 3 | transmembrane 6 superfamily member 1	0.0200933	down	1.24253	-1.24253	-0.313275
10565193	Tm6sf1	hepatoma-derived growth factor, related protein 3 | transmembrane 6 superfamily member 1	0.0200933	down	1.24253	-1.24253	-0.313275
10433389	Alg1	asparagine-linked glycosylation 1 homolog (yeast, beta-1,4-mannosyltransferase) | family with sequence similarity 86	0.0414376	down	1.24174	-1.24174	-0.312361
10433389	Fam86	asparagine-linked glycosylation 1 homolog (yeast, beta-1,4-mannosyltransferase) | family with sequence similarity 86	0.0414376	down	1.24174	-1.24174	-0.312361
10568464	Ate1	arginyltransferase 1	0.0076193	down	1.23892	-1.23892	-0.30908
10471994	Kif5c	kinesin family member 5C	0.0054084	down	1.23844	-1.23844	-0.308522
10356339	Pde6d	phosphodiesterase 6D, cGMP-specific, rod, delta	0.0495626	down	1.23758	-1.23758	-0.307525
10411229	F2r	coagulation factor II (thrombin) receptor	0.0151187	down	1.23327	-1.23327	-0.302485
10504692	Tmod1	thiosulfate sulfurtransferase (rhodanese)-like domain containing 2 | tropomodulin 1	0.03799	down	1.23269	-1.23269	-0.301806
10504692	Tstd2	thiosulfate sulfurtransferase (rhodanese)-like domain containing 2 | tropomodulin 1	0.03799	down	1.23269	-1.23269	-0.301806
10520483	Ept1	ethanolaminephosphotransferase 1 (CDP-ethanolamine-specific)	0.0105536	down	1.23232	-1.23232	-0.301383
10436694	Rplp0	ribosomal protein, large, P0	0.00923232	down	1.22677	-1.22677	-0.294871
10366043	Dusp6	dual specificity phosphatase 6	0.0234855	down	1.22654	-1.22654	-0.29459
10507539	Elovl1	elongation of very long chain fatty acids (FEN1/Elo2, SUR4/Elo3, yeast)-like 1	0.00173087	down	1.22556	-1.22556	-0.293439
10372324	Syt1	synaptotagmin I	0.00524296	down	1.22379	-1.22379	-0.291351
10569057	Rnh1	ribonuclease/angiogenin inhibitor 1	0.0472573	down	1.2224	-1.2224	-0.289712
10450069	Gm7035	predicted gene 7035 | histocompatibility 2, Q region locus 2	0.0381145	down	1.22223	-1.22223	-0.289519
10450069	H2-Q2	predicted gene 7035 | histocompatibility 2, Q region locus 2	0.0381145	down	1.22223	-1.22223	-0.289519
10374035	Xbp1	X-box binding protein 1	0.0234165	down	1.22126	-1.22126	-0.288373
10495651	Alg14	asparagine-linked glycosylation 14 homolog (yeast)	0.0402477	down	1.21965	-1.21965	-0.286463
10478145	Ppp1r16b	protein phosphatase 1, regulatory (inhibitor) subunit 16B	0.0422261	down	1.21756	-1.21756	-0.283996
10471784	Rabgap1	RAB GTPase activating protein 1	0.0464858	down	1.21415	-1.21415	-0.279942
10406672	Arsb	arylsulfatase B	0.00904576	down	1.21262	-1.21262	-0.278132
10594044	Islr	immunoglobulin superfamily containing leucine-rich repeat	0.0329119	down	1.21189	-1.21189	-0.277257
10606263	Atrx	alpha thalassemia/mental retardation syndrome X-linked homolog (human)	0.0313561	down	1.2106	-1.2106	-0.275717
10533751	Pitpnm2	phosphatidylinositol transfer protein, membrane-associated 2	0.00647326	down	1.21056	-1.21056	-0.27568
10597833	Sec22c	SEC22 vesicle trafficking protein homolog C (S. cerevisiae)	0.0168499	down	1.20977	-1.20977	-0.274734
10540191	Nr2c2	nuclear receptor subfamily 2, group C, member 2	0.0166558	down	1.20973	-1.20973	-0.274688
10592585	Sc5d	sterol-C5-desaturase (fungal ERG3, delta-5-desaturase) homolog (S. cerevisae)	0.0121992	down	1.20965	-1.20965	-0.27459
10548097	9630033F20Rik	RIKEN cDNA 9630033F20 gene	0.0193486	down	1.20923	-1.20923	-0.274091
10437765	Cpped1	calcineurin-like phosphoesterase domain containing 1	0.0301461	down	1.20702	-1.20702	-0.271452
10543219	Gpr85	G protein-coupled receptor 85	0.0427021	down	1.20556	-1.20556	-0.269704
10461439	Fads1	fatty acid desaturase 1	0.0293662	down	1.20528	-1.20528	-0.269364
10497663	Slc7a14	solute carrier family 7 (cationic amino acid transporter, y+ system), member 14	0.0334317	down	1.20348	-1.20348	-0.267215
10405400	Nsd1	nuclear receptor-binding SET-domain protein 1	0.0178243	down	1.20311	-1.20311	-0.266774
10515924	Rimkla	ribosomal modification protein rimK-like family member A	0.0443114	down	1.20235	-1.20235	-0.265853
10541695	Lpcat3	lysophosphatidylcholine acyltransferase 3	0.0191817	down	1.20109	-1.20109	-0.264342
10545644	Wbp1	WW domain binding protein 1	0.0177496	down	1.20107	-1.20107	-0.264316
10467006	Dkk1	dickkopf homolog 1 (Xenopus laevis)	0.00037	down	1.20099	-1.20099	-0.264224
10458534	Pcdh1	protocadherin 1	0.0223346	down	1.20045	-1.20045	-0.263575
10571788	Vegfc	vascular endothelial growth factor C	0.0472472	up	1.20066	1.20066	0.26383
10425207	H1f0	H1 histone family, member 0	0.023289	up	1.20073	1.20073	0.263911
10543319	Fam3c	family with sequence similarity 3, member C	0.0377355	up	1.20097	1.20097	0.264204
10427402	Ghr	growth hormone receptor	0.0155851	up	1.20186	1.20186	0.265266
10495539	Extl2	exostoses (multiple)-like 2	0.0169731	up	1.20239	1.20239	0.265901
10551355	Sertad3	SERTA domain containing 3	0.0445281	up	1.20288	1.20288	0.266491
10396278	Daam1	dishevelled associated activator of morphogenesis 1	0.0390951	up	1.20416	1.20416	0.268027
10344723	Rrs1	RRS1 ribosome biogenesis regulator homolog (S. cerevisiae)	0.0255884	up	1.2047	1.2047	0.268678
10520362	Insig1	insulin induced gene 1	0.00877674	up	1.2055	1.2055	0.269628
10596207	Uba5	ubiquitin-like modifier activating enzyme 5	0.0197925	up	1.20636	1.20636	0.270661
10511498	Plekhf2	pleckstrin homology domain containing, family F (with FYVE domain) member 2	0.00180163	up	1.20697	1.20697	0.271387
10346914	Fastkd2	FAST kinase domains 2	0.031487	up	1.20709	1.20709	0.271535
10516007	Zmpste24	zinc metallopeptidase, STE24 homolog (S. cerevisiae)	0.0400406	up	1.20753	1.20753	0.272061
10397651	Spata7	spermatogenesis associated 7	0.00536905	up	1.20758	1.20758	0.272113
10434523	Polr2h	polymerase (RNA) II (DNA directed) polypeptide H	0.0385392	up	1.20776	1.20776	0.272337
10454093	Mrpl27	mitochondrial ribosomal protein L27	0.00588787	up	1.20887	1.20887	0.273657
10467489	Gm13363	protein tyrosine phosphatase 4a1 | protein tyrosine phosphatase 4a1-like	0.00651122	up	1.20973	1.20973	0.274682
10467489	Ptp4a1	protein tyrosine phosphatase 4a1 | protein tyrosine phosphatase 4a1-like	0.00651122	up	1.20973	1.20973	0.274682
10606689	Timm8a1	translocase of inner mitochondrial membrane 8 homolog a1 (yeast)	0.00340861	up	1.2106	1.2106	0.275722
10396108	Arf6	ADP-ribosylation factor 6	0.0154998	up	1.21135	1.21135	0.276616
10451421	Klhdc3	kelch domain containing 3	0.016537	up	1.21147	1.21147	0.276762
10479041	Rbm38	RNA binding motif protein 38	0.0262477	up	1.21151	1.21151	0.276806
10542738	Rassf8	Ras association (RalGDS/AF-6) domain family (N-terminal) member 8	0.00147981	up	1.21256	1.21256	0.278058
10602428	Wnk3	WNK lysine deficient protein kinase 3	0.0287934	up	1.21422	1.21422	0.280026
10445442	Gtpbp2	GTP binding protein 2	0.036593	up	1.21433	1.21433	0.280163
10346634	Nop58	NOP58 ribonucleoprotein homolog (yeast)	0.0250226	up	1.21462	1.21462	0.280504
10362896	Cd24a	CD24a antigen	0.0176172	up	1.21486	1.21486	0.280785
10406953	Trim23	tripartite motif-containing 23	0.0463474	up	1.21725	1.21725	0.283629
10492720	Mtap9	microtubule-associated protein 9	0.0134377	up	1.21857	1.21857	0.28519
10474411	Lin7c	lin-7 homolog C (C. elegans)	0.0313897	up	1.21879	1.21879	0.28545
10483401	Spc25	SPC25, NDC80 kinetochore complex component, homolog (S. cerevisiae)	0.0223481	up	1.22038	1.22038	0.287327
10598164	0610010K06Rik	RIKEN cDNA 0610010K06 gene	0.00440129	up	1.22252	1.22252	0.289862
10594988	Mapk6	mitogen-activated protein kinase 6	0.0114203	up	1.22308	1.22308	0.290521
10468816	2700078E11Rik	RIKEN cDNA 2700078E11 gene	0.00628588	up	1.22324	1.22324	0.290703
10392970	Mif4gd	MIF4G domain containing	0.0436418	up	1.2234	1.2234	0.290901
10537394	Fmc1	formation of mitochondrial complexes 1 homolog (S. cerevisiae)	0.0359316	up	1.22384	1.22384	0.291418
10382701	Sap30bp	SAP30 binding protein	0.0247107	up	1.22391	1.22391	0.291499
10495549	Dbt	dihydrolipoamide branched chain transacylase E2	0.0442074	up	1.22401	1.22401	0.291612
10462091	Gm9971	Kruppel-like factor 9 | predicted gene 9971	0.0201307	up	1.22475	1.22475	0.292486
10462091	Klf9	Kruppel-like factor 9 | predicted gene 9971	0.0201307	up	1.22475	1.22475	0.292486
10351269	4930455F23Rik	RIKEN cDNA 4930455F23 gene	0.0295589	up	1.22476	1.22476	0.2925
10420320	Cenpj	centromere protein J	0.0496538	up	1.22506	1.22506	0.292855
10538617	Lancl2	LanC (bacterial lantibiotic synthetase component C)-like 2	0.0163328	up	1.22532	1.22532	0.293163
10396867	Exd2	exonuclease 3'-5' domain containing 2	0.00199938	up	1.22581	1.22581	0.293734
10472549	Bbs5	Bardet-Biedl syndrome 5 (human)	0.0275824	up	1.22685	1.22685	0.294958
10359024	Gm5532	predicted gene 5532	0.00141878	up	1.22722	1.22722	0.295397
10381744	Arf2	ADP-ribosylation factor 2	0.0382833	up	1.2286	1.2286	0.297019
10537014	Cpa2	carboxypeptidase A2, pancreatic	0.031357	up	1.22865	1.22865	0.297079
10494428	Txnip	thioredoxin interacting protein	0.00346653	up	1.22953	1.22953	0.29811
10496748	Syde2	synapse defective 1, Rho GTPase, homolog 2 (C. elegans)	0.00282349	up	1.23077	1.23077	0.299558
10368739	Gtf3c6	general transcription factor IIIC, polypeptide 6, alpha	0.00826061	up	1.23185	1.23185	0.300828
10585249	Ppp2r1b	protein phosphatase 2 (formerly 2A), regulatory subunit A (PR 65), beta isoform	0.0181659	up	1.23211	1.23211	0.301128
10406710	Tbca	tubulin cofactor A	0.0385364	up	1.23398	1.23398	0.303325
10385500	Irgm1	immunity-related GTPase family M member 1	0.0193966	up	1.23399	1.23399	0.303326
10458424	Taf7	TAF7 RNA polymerase II, TATA box binding protein (TBP)-associated factor	0.0330383	up	1.2346	1.2346	0.304044
10485261	Accsl	1-aminocyclopropane-1-carboxylate synthase homolog (Arabidopsis)(non-functional)-like	0.0213177	up	1.23552	1.23552	0.305113
10374464	Spred2	sprouty-related, EVH1 domain containing 2	0.0325491	up	1.23561	1.23561	0.305222
10527624	Uspl1	ubiquitin specific peptidase like 1	0.00301729	up	1.23617	1.23617	0.30588
10369738	Sirt1	sirtuin 1 (silent mating type information regulation 2, homolog) 1 (S. cerevisiae)	0.00969404	up	1.23709	1.23709	0.306947
10607467	Sat1	spermidine/spermine N1-acetyl transferase 1	0.0386009	up	1.23713	1.23713	0.307002
10518352	Hmgb2	high mobility group box 2	0.0316716	up	1.23769	1.23769	0.307648
10395984	Fam179b	family with sequence similarity 179, member B	0.00258497	up	1.23847	1.23847	0.308555
10543846	Slc35b4	solute carrier family 35, member B4	0.0386465	up	1.23864	1.23864	0.308762
10357590	Dyrk3	dual-specificity tyrosine-(Y)-phosphorylation regulated kinase 3	0.0313501	up	1.24	1.24	0.310344
10595924	Pik3cb	phosphatidylinositol 3-kinase, catalytic, beta polypeptide	0.00279063	up	1.24142	1.24142	0.311997
10563338	Ppp1r15a	protein phosphatase 1, regulatory (inhibitor) subunit 15A	0.0495903	up	1.24287	1.24287	0.313677
10455061	Pcdhb4	protocadherin beta 4	0.0280284	up	1.24365	1.24365	0.314582
10525043	Rbm19	RNA binding motif protein 19	0.0302821	up	1.24403	1.24403	0.315018
10606315	Taf9b	TAF9B RNA polymerase II, TATA box binding protein (TBP)-associated factor	0.0252193	up	1.24693	1.24693	0.318382
10517036	Wdtc1	WD and tetratricopeptide repeats 1	0.046558	up	1.24836	1.24836	0.320031
10502748	LOC100048050	latrophilin 2 | similar to calcium-independent alpha-latrotoxin receptor homolog 2	0.0113362	up	1.24843	1.24843	0.320118
10502748	Lphn2	latrophilin 2 | similar to calcium-independent alpha-latrotoxin receptor homolog 2	0.0113362	up	1.24843	1.24843	0.320118
10368575	Gm3258	predicted gene 3258 | suppressor of Ty 4 homolog 1 (S. cerevisiae)	0.0331713	up	1.24917	1.24917	0.320971
10368575	Supt4h1	predicted gene 3258 | suppressor of Ty 4 homolog 1 (S. cerevisiae)	0.0331713	up	1.24917	1.24917	0.320971
10511803	2610029I01Rik	RIKEN cDNA 2610029I01 gene	0.0242698	up	1.25018	1.25018	0.322137
10568221	Sephs2	selenophosphate synthetase 2	0.0289009	up	1.25068	1.25068	0.322708
10506736	Magoh	mago-nashi homolog, proliferation-associated (Drosophila)	0.0497623	up	1.25165	1.25165	0.323836
10484457	Clp1	CLP1, cleavage and polyadenylation factor I subunit, homolog (S. cerevisiae)	0.0189106	up	1.25217	1.25217	0.32443
10473230	Nup35	nucleoporin 35	0.034321	up	1.2524	1.2524	0.324695
10440037	Nit2	nitrilase family, member 2	0.00626171	up	1.25251	1.25251	0.324816
10473356	Ube2l6	ubiquitin-conjugating enzyme E2L 6	0.0212807	up	1.25387	1.25387	0.326392
10352393	Srp9	signal recognition particle 9	0.0458891	up	1.25522	1.25522	0.327937
10354588	Stk17b	serine/threonine kinase 17b (apoptosis-inducing)	0.0339493	up	1.25632	1.25632	0.329204
10522712	Rest	RE1-silencing transcription factor	0.0191897	up	1.25678	1.25678	0.329732
10570610	Defb4	defensin beta 4	0.0210902	up	1.25863	1.25863	0.331852
10435004	1500031L02Rik	RIKEN cDNA 1500031L02 gene	0.0427756	up	1.25889	1.25889	0.33215
10434645	Senp2	SUMO/sentrin specific peptidase 2	0.0209231	up	1.25924	1.25924	0.332549
10507040	Spata6	spermatogenesis associated 6	0.00505452	up	1.26022	1.26022	0.333673
10384824	Prdxdd1	PrdX-deacylase domain 1	0.0234192	up	1.26189	1.26189	0.335582
10537353	Ttc26	tetratricopeptide repeat domain 26	0.0484122	up	1.26535	1.26535	0.339531
10513544	Zfp37	zinc finger protein 37	0.00795359	up	1.26669	1.26669	0.341068
10407387	Gm7120	predicted gene 7120	0.0238293	up	1.2669	1.2669	0.341304
10493703	Jtb	jumping translocation breakpoint	0.000569	up	1.26747	1.26747	0.341948
10358754	Gm7278	predicted gene 7278	0.042724	up	1.27141	1.27141	0.346434
10472809	Dlx1	distal-less homeobox 1	0.00511677	up	1.27219	1.27219	0.347312
10491231	Mynn	myoneurin	0.0424585	up	1.27284	1.27284	0.348056
10522627	Cep135	centrosomal protein 135	0.0197963	up	1.27289	1.27289	0.34811
10512067	Ddx58	DEAD (Asp-Glu-Ala-Asp) box polypeptide 58	0.0038233	up	1.27509	1.27509	0.350601
10444436	Fkbpl	FK506 binding protein-like	0.0324794	up	1.27796	1.27796	0.353847
10394498	Wdr35	WD repeat domain 35	0.0216985	up	1.27814	1.27814	0.354044
10350800	Tor1aip2	torsin A interacting protein 2	0.0103201	up	1.27995	1.27995	0.356086
10512574	Gba2	glucosidase beta 2	0.0135337	up	1.28091	1.28091	0.357171
10569504	Tnfrsf23	tumor necrosis factor receptor superfamily, member 23	0.0190683	up	1.28099	1.28099	0.357254
10453604	Bambi	BMP and activin membrane-bound inhibitor, homolog (Xenopus laevis)	0.0488557	up	1.28178	1.28178	0.358149
10445867	Plcl2	phospholipase C-like 2	0.0384816	up	1.28297	1.28297	0.359491
10413640	Nek4	NIMA (never in mitosis gene a)-related expressed kinase 4	0.0314722	up	1.283	1.283	0.359521
10532150	Fam69a	family with sequence similarity 69, member A	0.0211128	up	1.28501	1.28501	0.361781
10367717	BC013529		0.0413778	up	1.28952	1.28952	0.366837
10440556	Rnf160	ring finger protein 160	0.0284177	up	1.29064	1.29064	0.368088
10530477	Nfxl1	nuclear transcription factor, X-box binding-like 1	0.0272558	up	1.29301	1.29301	0.370734
10522503	Pdgfra	platelet derived growth factor receptor, alpha polypeptide	0.0366732	up	1.29427	1.29427	0.372141
10403352	Klf6	Kruppel-like factor 6	0.00193103	up	1.30151	1.30151	0.380181
10506880	Kti12	KTI12 homolog, chromatin associated (S. cerevisiae)	0.0269103	up	1.30239	1.30239	0.381162
10344966	Ly96	lymphocyte antigen 96	0.0375777	up	1.30262	1.30262	0.381412
10402630	Stk30	serine/threonine kinase 30	0.0485357	up	1.30289	1.30289	0.381711
10576332	Mc1r	tubulin, beta 3 | melanocortin 1 receptor	0.015615	up	1.30367	1.30367	0.382574
10576332	Tubb3	tubulin, beta 3 | melanocortin 1 receptor	0.015615	up	1.30367	1.30367	0.382574
10376885	Snord49b	small nucleolar RNA, C/D box 49B	0.00890883	up	1.30443	1.30443	0.383416
10450367	Hspa1a	heat shock protein 1A | heat shock protein 1B	0.0443022	up	1.30505	1.30505	0.384104
10450367	Hspa1b	heat shock protein 1A | heat shock protein 1B	0.0443022	up	1.30505	1.30505	0.384104
10581538	Nqo1	NAD(P)H dehydrogenase, quinone 1	0.0361155	up	1.30566	1.30566	0.384775
10461930	D030056L22Rik	RIKEN cDNA D030056L22 gene	0.0251426	up	1.31043	1.31043	0.390045
10503251	2610301B20Rik	RIKEN cDNA 2610301B20 gene	0.016209	up	1.3108	1.3108	0.390447
10451213	Rsph9	radial spoke head 9 homolog (Chlamydomonas)	0.00219774	up	1.31144	1.31144	0.391147
10378568	2210403K04Rik	RIKEN cDNA 2210403K04 gene | microRNA 22	0.0203424	up	1.31263	1.31263	0.392456
10378568	Mir22	RIKEN cDNA 2210403K04 gene | microRNA 22	0.0203424	up	1.31263	1.31263	0.392456
10363163	Asf1a	ASF1 anti-silencing function 1 homolog A (S. cerevisiae)	0.00535877	up	1.31294	1.31294	0.392796
10607454	Magea1	melanoma antigen, family A, 1 | melanoma antigen, family A, 2 | melanoma antigen, family A, 8 | melanoma antigen, family A, 3 | melanoma antigen, family A, 5 | melanoma antigen, family A, 6	0.0086679	up	1.31958	1.31958	0.400079
10607454	Magea2	melanoma antigen, family A, 1 | melanoma antigen, family A, 2 | melanoma antigen, family A, 8 | melanoma antigen, family A, 3 | melanoma antigen, family A, 5 | melanoma antigen, family A, 6	0.0086679	up	1.31958	1.31958	0.400079
10440593	Rwdd2b	RWD domain containing 2B	0.017998	up	1.32387	1.32387	0.40476
10604735	Rbmx	RNA binding motif protein, X chromosome	0.0453805	up	1.32921	1.32921	0.410574
10467162	Pank1	pantothenate kinase 1	0.0221737	up	1.33028	1.33028	0.411726
10567343	2310008H09Rik	RIKEN cDNA 2310008H09 gene	0.00692474	up	1.33567	1.33567	0.417567
10351788	Pigm	phosphatidylinositol glycan anchor biosynthesis, class M	0.00865734	up	1.34193	1.34193	0.424312
10542317	Cdkn1b	cyclin-dependent kinase inhibitor 1B	0.0341957	up	1.34245	1.34245	0.424866
10385361	Ublcp1	ubiquitin-like domain containing CTD phosphatase 1	0.0144637	up	1.34255	1.34255	0.424975
10377416	2310047M10Rik	RIKEN cDNA 2310047M10 gene	0.0474849	up	1.34493	1.34493	0.427535
10500434	Bcl9	B-cell CLL/lymphoma 9	0.00380668	up	1.34647	1.34647	0.429184
10469020	Bend7	BEN domain containing 7	0.00276741	up	1.34733	1.34733	0.430103
10597648	Myd88	myeloid differentiation primary response gene 88	0.00945598	up	1.34981	1.34981	0.432758
10607450	Magea5	melanoma antigen, family A, 5	0.0209157	up	1.35498	1.35498	0.438269
10489051	5730471H19Rik	RIKEN cDNA 5730471H19 gene	0.0141275	up	1.36204	1.36204	0.445764
10474419	Lgr4	leucine-rich repeat-containing G protein-coupled receptor 4	0.0175532	up	1.36221	1.36221	0.445949
10367822	Rab32	RAB32, member RAS oncogene family	0.0404667	up	1.36892	1.36892	0.453036
10595673	Morf4l1	mortality factor 4 like 1	0.0215214	up	1.37462	1.37462	0.459038
10518455	Agtrap	angiotensin II, type I receptor-associated protein	0.0454408	up	1.37867	1.37867	0.46328
10495163	Dram2	VDNA-damage regulated autophagy modulator 2	0.00927971	up	1.38074	1.38074	0.465444
10406777	Gcnt4	glucosaminyl (N-acetyl) transferase 4, core 2 (beta-1,6-N-acetylglucosaminyltransferase)	0.00140587	up	1.38515	1.38515	0.470045
10553533	Gm6181	predicted pseudogene 6181	0.0134594	up	1.39157	1.39157	0.476715
10388430	Serpinf1	serine (or cysteine) peptidase inhibitor, clade F, member 1	0.02545	up	1.39235	1.39235	0.477524
10539702	Fam136a	family with sequence similarity 136, member A	0.0394571	up	1.39486	1.39486	0.480117
10480347	Pip4k2a	phosphatidylinositol-5-phosphate 4-kinase, type II, alpha	0.0195793	up	1.40102	1.40102	0.486478
10372629	Yeats4	YEATS domain containing 4	0.0138379	up	1.43128	1.43128	0.517307
10368886	Foxo3	forkhead box O3	0.0201445	up	1.43552	1.43552	0.521571
10569494	Tnfrsf22	tumor necrosis factor receptor superfamily, member 22	0.0167222	up	1.44501	1.44501	0.531079
10518679	Nmnat1	nicotinamide nucleotide adenylyltransferase 1	0.0153086	up	1.44932	1.44932	0.535377
10482517	Nmi	N-myc (and STAT) interactor	0.00207256	up	1.47339	1.47339	0.559142
10436561	Usp25	ubiquitin specific peptidase 25	0.0124323	up	1.47705	1.47705	0.562715
10554938	Rab30	RAB30, member RAS oncogene family	0.0308786	up	1.48176	1.48176	0.567317
10388154	4930563E22Rik	mediator of RNA polymerase II transcription, subunit 31 homolog (yeast) | RIKEN cDNA 4930563E22 gene	0.0325654	up	1.49121	1.49121	0.576488
10388154	Med31	mediator of RNA polymerase II transcription, subunit 31 homolog (yeast) | RIKEN cDNA 4930563E22 gene	0.0325654	up	1.49121	1.49121	0.576488
10413482	Wnt5a	wingless-related MMTV integration site 5A	0.0179352	up	1.51697	1.51697	0.601196
10550790	Nlrp4e	NLR family, pyrin domain containing 4E	0.00776471	up	1.54747	1.54747	0.629908
10574410	4930513N10Rik	CCR4-NOT transcription complex, subunit 1 | RIKEN cDNA 4930513N10 gene	0.000218	up	1.56303	1.56303	0.644348
10574410	Cnot1	CCR4-NOT transcription complex, subunit 1 | RIKEN cDNA 4930513N10 gene	0.000218	up	1.56303	1.56303	0.644348
10518751	Car6	carbonic anhydrase 6	0.0339763	up	1.60932	1.60932	0.686452
10351056	Ankrd45	ankyrin repeat domain 45	0.000502	up	1.63476	1.63476	0.709076
10362073	Sgk1	serum/glucocorticoid regulated kinase 1	0.00300366	up	1.69891	1.69891	0.764609
10371307	Nfyb	nuclear transcription factor-Y beta	0.00674607	up	1.73958	1.73958	0.79874
10463997	Pdcd4	programmed cell death 4	0.0132796	up	2.01777	2.01777	1.01276
10450034	Rab11b	RAB11B, member RAS oncogene family	0.00403239	up	2.1035	2.1035	1.07279

## Sheet: S4
Supplementary Table S4. Gene-annotation enrichment analysis for DEGs identified by Affymetrix array analysis of N2a cells with knockdown of NF-YA and -YC.
	Down-regulated genes														Up-regulated Genes
	Annotation Cluster 1	Enrichment Score: 9.691802072712767													Annotation Cluster 1	Enrichment Score: 2.6026593092428505
	Category	Term	Count	%	PValue	Genes	List Total	Pop Hits	Pop Total	Fold Enrichment	Bonferroni	Benjamini	FDR		Category	Term	Count	%	PValue	Genes	List Total	Pop Hits	Pop Total	Fold Enrichment	Bonferroni	Benjamini	FDR
	UP_KEYWORDS	Endoplasmic reticulum	34	17.1717	9.32873e-12	TMX1, SC5D, GPR85, ALG1, LMAN2L, LRRC8D, EDEM1, SSR1, ELOVL1, HMOX2, CISD2, KDELC1, XBP1, SRD5A3, SRD5A1, SEC22C, ASPH, PTDSS1, SCD1, SREBF1, EBP, FADS1, ERLIN2, FADS2, TMEM189, LPIN1, REEP3, LPCAT3, SCAP, HSP90B1, BACE2, DOLPP1, SEC61G, ALG14	189	997	22680	4.09228	2.05233e-09	2.05233e-09	1.18749e-08		GOTERM_CC_DIRECT	GO:0036064~ciliary basal body	7	4.60526	9.39462e-05	BBS5, TTC26, FAM179B, DAAM1, WDR35, CENPJ, SPATA7	133	109	19662	9.49396	0.0192599	0.00967677	0.11835
	GOTERM_CC_DIRECT	GO:0005789~endoplasmic reticulum membrane	28	14.1414	5.78184e-10	TMX1, SC5D, ALG1, LMAN2L, LRRC8D, SSR1, ELOVL1, CISD2, NDRG4, SRD5A3, SEC22C, SRD5A1, PTDSS1, SREBF1, SCD1, EBP, FADS1, FADS2, ERLIN2, TMEM189, REEP3, LPCAT3, LPIN1, GDPD1, SCAP, HSP90B1, SEC61G, ALG14	185	710	19662	4.19137	1.3992e-07	6.99602e-08	7.47272e-07		UP_KEYWORDS	Cell projection	12	7.89474	0.00406182	DDX58, BBS5, IRGM1, TTC26, FAM179B, ARF6, SPATA6, DAAM1, WDR35, NEK4, RSPH9, SPATA7	145	678	22680	2.76839	0.51935	0.0781767	4.88973
	GOTERM_CC_DIRECT	GO:0005783~endoplasmic reticulum	38	19.1919	1.55849e-09	TMX1, SC5D, GPR85, ALG1, LMAN2L, LRRC8D, BNIP3, EDEM1, SSR1, ELOVL1, HMOX2, CISD2, KDELC1, XBP1, SRD5A3, SRD5A1, SEC22C, ASPH, PTDSS1, FNDC3B, H2-Q2, SCD1, SREBF1, EBP, FKTN, FADS1, ERLIN2, FADS2, CAPN2, TMEM189, LPIN1, REEP3, LPCAT3, SCAP, HSP90B1, BACE2, DOLPP1, ALG14	185	1323	19662	3.05267	3.77156e-07	1.25719e-07	2.01427e-06		UP_KEYWORDS	Cytoskeleton	13	8.55263	0.0407777	BBS5, CEP135, JTB, FAM179B, DAAM1, CENPJ, RSPH9, DDX58, TBCA, PTP4A1, WDR35, TUBB3, SPATA7	145	1073	22680	1.89504	0.999443	0.300122	40.1187
	Annotation Cluster 2	Enrichment Score: 4.213258650594703													Annotation Cluster 2	Enrichment Score: 1.915920679376162
	Category	Term	Count	%	PValue	Genes	List Total	Pop Hits	Pop Total	Fold Enrichment	Bonferroni	Benjamini	FDR		Category	Term	Count	%	PValue	Genes	List Total	Pop Hits	Pop Total	Fold Enrichment	Bonferroni	Benjamini	FDR
	GOTERM_CC_DIRECT	GO:0016020~membrane	108	54.5455	3.2357e-10	SYT1, SC5D, LMAN2L, EPT1, SCTR, SLC35A4, SSR1, ELOVL1, CISD2, ST3GAL3, TMEM9B, TIAM1, RPLP0, ASPH, GNG5, FNDC3B, RAB27A, MPDZ, WNK1, LPCAT3, PNPLA3, SLC25A30, TTPAL, PITPNM2, CPE, BACE2, TM6SF1, SEC61G, GLP1R, ENPP5, PAM, TMX1, SNAP91, ENPP3, ADCYAP1R1, SFXN1, ASTN2, OCRL, GPR22, PPP1R16B, PDE6D, GYS1, H2-Q2, SCD1, SREBF1, FKTN, PTPN3, NCKAP1L, ATP13A3, REEP3, FAM198B, RGS3, CLCN6, TMOD1, ALG14, …	185	6998	19662	1.64023	7.83038e-08	7.83038e-08	4.18196e-07		INTERPRO	IPR021072:Melanoma associated antigen, MAGE, N-terminal	3	1.97368	0.0049595	MAGEA1, MAGEA2, MAGEA5	138	16	20594	27.981	0.774976	0.774976	6.42798
	UP_SEQ_FEATURE	transmembrane region	74	37.3737	1.41176e-06	SYT1, GM6194, SC5D, GPR85, ALG1, LMAN2L, LRRC8D, BNIP3, DPY19L4, EPT1, SCTR, SSR1, SLC35A4, SLC1A4, ELOVL1, CISD2, ST3GAL3, TMEM9B, ZFPL1, SRD5A3, SRD5A1, ASPH, PTDSS1, FNDC3B, SLC43A3, ADAM10, ERLIN2, CYB5B, TMEM189, PIGQ, SLC7A14, LPCAT3, TMEM74, PNPLA3, SCAP, SLC25A30, BACE2, DOLPP1, TM6SF1, GLP1R, SEC61G, ENPP5, PAM, TMX1, GPR180, ENPP3, ADCYAP1R1, SFXN1, ASTN2, SLC19A1, EDEM1, TPCN1, GPR22, …	185	4312	18012	1.67087	0.000790276	0.000790276	0.00206536		SMART	SM01373:SM01373	3	1.97368	0.0188434	MAGEA1, MAGEA2, MAGEA5	70	32	10425	13.9621	0.773228	0.773228	18.2271
	UP_KEYWORDS	Membrane	103	52.0202	5.97072e-06	SYT1, SC5D, LMAN2L, EPT1, SLC35A4, SSR1, SCTR, ELOVL1, CISD2, ST3GAL3, TMEM9B, TIAM1, ASPH, GNG5, FNDC3B, RAB27A, MPDZ, LPCAT3, PNPLA3, SLC25A30, PITPNM2, CPE, BACE2, TM6SF1, SEC61G, GLP1R, ENPP5, PAM, TMX1, SNAP91, ADCYAP1R1, ENPP3, SFXN1, ASTN2, OCRL, GPR22, PPP1R16B, PDE6D, SREBF1, H2-Q2, SCD1, FKTN, PTPN3, ATP13A3, REEP3, FAM198B, RGS3, CLCN6, ALG14, GPR85, RAB5B, KCNAB1, ALG1, LRRC8D, CRCP, …	189	8683	22680	1.42347	0.0013127	0.000328337	0.0076001		INTERPRO	IPR002190:MAGE protein	3	1.97368	0.0191267	MAGEA1, MAGEA2, MAGEA5	138	32	20594	13.9905	0.996953	0.686113	22.7457
	UP_KEYWORDS	Transmembrane helix	79	39.899	0.000958552	SYT1, SC5D, GPR85, ALG1, LMAN2L, LRRC8D, BNIP3, DPY19L4, EPT1, WBP1, SCTR, SSR1, SLC35A4, SLC1A4, ELOVL1, HMOX2, CISD2, PCDH1, ST3GAL3, TMEM9B, ZFPL1, SRD5A3, SRD5A1, ASPH, PTDSS1, FNDC3B, SLC43A3, ADAM10, ERLIN2, CYB5B, TMEM189, PIGQ, SLC7A14, LPCAT3, TMEM74, PNPLA3, SCAP, SLC25A30, BACE2, DOLPP1, TM6SF1, GLP1R, SEC61G, ENPP5, PAM, TMX1, GPR180, ENPP3, ADCYAP1R1, SFXN1, ASTN2, SLC19A1, EDEM1, TP…	189	6938	22680	1.36639	0.190212	0.0208772	1.21334
	UP_KEYWORDS	Transmembrane	79	39.899	0.00103588	SYT1, SC5D, GPR85, ALG1, LMAN2L, LRRC8D, BNIP3, DPY19L4, EPT1, WBP1, SCTR, SSR1, SLC35A4, SLC1A4, ELOVL1, HMOX2, CISD2, PCDH1, ST3GAL3, TMEM9B, ZFPL1, SRD5A3, SRD5A1, ASPH, PTDSS1, FNDC3B, SLC43A3, ADAM10, ERLIN2, CYB5B, TMEM189, PIGQ, SLC7A14, LPCAT3, TMEM74, PNPLA3, SCAP, SLC25A30, BACE2, DOLPP1, TM6SF1, GLP1R, SEC61G, ENPP5, PAM, TMX1, GPR180, ENPP3, ADCYAP1R1, SFXN1, ASTN2, SLC19A1, EDEM1, TP…	189	6955	22680	1.36305	0.203886	0.020515	1.31064		Annotation Cluster 3	Enrichment Score: 1.6725057105816152
	GOTERM_CC_DIRECT	GO:0016021~integral component of membrane	79	39.899	0.0217188	SYT1, SC5D, GPR85, KCNAB1, ALG1, LMAN2L, LRRC8D, BNIP3, DPY19L4, EPT1, WBP1, SCTR, SSR1, SLC35A4, SLC1A4, ELOVL1, HMOX2, CISD2, ST3GAL3, TMEM9B, ZFPL1, SRD5A3, SRD5A1, ASPH, PTDSS1, FNDC3B, SLC43A3, ADAM10, ERLIN2, CYB5B, TMEM189, PIGQ, SLC7A14, LPCAT3, TMEM74, PNPLA3, SCAP, SLC25A30, BACE2, DOLPP1, TM6SF1, GLP1R, SEC61G, ENPP5, PAM, TMX1, GPR180, ENPP3, ADCYAP1R1, SFXN1, ASTN2, SLC19A1, EDEM1, T…	185	6878	19662	1.22073	0.995077	0.357779	24.7081		Category	Term	Count	%	PValue	Genes	List Total	Pop Hits	Pop Total	Fold Enrichment	Bonferroni	Benjamini	FDR
	UP_SEQ_FEATURE	topological domain:Cytoplasmic	39	19.697	0.0546601	SYT1, TMX1, PAM, GPR85, ALG1, ENPP3, ADCYAP1R1, LMAN2L, ASTN2, EDEM1, TPCN1, SSR1, SCTR, SLC1A4, ST3GAL3, GPR22, ZFPL1, SEC22C, B4GALNT4, ASPH, SREBF1, FKTN, ADAM10, FADS1, LRRN3, ERLIN2, FADS2, TSPAN17, PNPLA3, GDPD1, SCAP, FAM198B, BACE2, ABCC1, CLCN6, SEC61G, GLP1R, ALG14, F2R	185	2880	18012	1.31845	1	0.980449	56.0602		UP_KEYWORDS	Transcription	23	15.1316	0.00330464	MORF4L1, TXNIP, POLR2H, KLF6, YEATS4, HMGB2, KLF9, TAF7, TAF9B, CNOT1, NFYB, FOXO3, SAP30BP, REST, SIRT1, RBMX, ZFP37, MED31, SENP2, GTF3C6, SERTAD3, ASF1A, MYNN	145	1859	22680	1.93519	0.44889	0.0717717	3.99523
															GOTERM_BP_DIRECT	GO:0006351~transcription, DNA-templated	23	15.1316	0.0194398	MORF4L1, TXNIP, POLR2H, KLF6, YEATS4, HMGB2, KLF9, TAF7, TAF9B, CNOT1, NFYB, FOXO3, SAP30BP, REST, SIRT1, RBMX, ZFP37, MED31, SENP2, GTF3C6, SERTAD3, ASF1A, MYNN	134	1885	18082	1.64649	1	0.914043	26.6677
	Annotation Cluster 3	Enrichment Score: 4.0401997838742965													UP_KEYWORDS	Transcription regulation	20	13.1579	0.0195103	MORF4L1, TXNIP, KLF6, YEATS4, HMGB2, KLF9, TAF7, TAF9B, CNOT1, NFYB, FOXO3, SAP30BP, REST, SIRT1, ZFP37, MED31, SENP2, SERTAD3, ASF1A, MYNN	145	1799	22680	1.7389	0.971176	0.188297	21.5488
	Category	Term	Count	%	PValue	Genes	List Total	Pop Hits	Pop Total	Fold Enrichment	Bonferroni	Benjamini	FDR		GOTERM_BP_DIRECT	GO:0006355~regulation of transcription, DNA-templated	22	14.4737	0.162891	MORF4L1, TXNIP, KLF6, YEATS4, HMGB2, KLF9, TAF7, TAF9B, CNOT1, NFYB, FOXO3, SAP30BP, REST, SIRT1, ZFP37, MED31, SENP2, DLX1, SERTAD3, NUP35, ASF1A, MYNN	134	2279	18082	1.30263	1	0.996137	93.9747
	GOTERM_BP_DIRECT	GO:0006629~lipid metabolic process	22	11.1111	4.27278e-09	HSD17B11, SCD1, SREBF1, ACAA2, EBP, SC5D, FADS1, ECHS1, FADS2, ERLIN2, EPT1, LPIN1, LPCAT3, PNPLA3, GDPD1, SCAP, ELOVL1, PECR, XBP1, SRD5A3, SRD5A1, PTDSS1	177	459	18082	4.89647	4.53768e-06	4.53768e-06	6.80261e-06
	UP_KEYWORDS	Lipid metabolism	18	9.09091	7.89717e-08	SREBF1, SCD1, HSD17B11, ACAA2, EBP, SC5D, FADS1, ECHS1, FADS2, ERLIN2, EPT1, LPCAT3, PNPLA3, SCAP, ELOVL1, PECR, XBP1, PTDSS1	189	417	22680	5.17986	1.73736e-05	8.68685e-06	0.000100526		Annotation Cluster 4	Enrichment Score: 1.5945170835545084
	UP_KEYWORDS	Lipid biosynthesis	12	6.06061	1.00541e-07	ELOVL1, HSD17B11, SCD1, PECR, EBP, SC5D, XBP1, FADS1, FADS2, EPT1, PTDSS1, LPCAT3	189	160	22680	9	2.21187e-05	7.37295e-06	0.000127982		Category	Term	Count	%	PValue	Genes	List Total	Pop Hits	Pop Total	Fold Enrichment	Bonferroni	Benjamini	FDR
	KEGG_PATHWAY	mmu01212:Fatty acid metabolism	7	3.53535	1.39678e-05	SCD1, ACAA2, PECR, FADS1, ECHS1, FADS2, ACAT2	82	51	7691	12.8735	0.00246926	0.00246926	0.0171551		UP_KEYWORDS	GTP-binding	9	5.92105	0.00130329	GTPBP2, RAB32, IRGM1, RAB30, ARF2, RAB11B, ARF6, TRIM23, TUBB3	145	332	22680	4.24013	0.209228	0.0383688	1.59354
	UP_SEQ_FEATURE	short sequence motif:Histidine box-3	4	2.0202	0.000119382	SCD1, SC5D, FADS1, FADS2	185	10	18012	38.9449	0.0646717	0.0165755	0.17451		UP_SEQ_FEATURE	nucleotide phosphate-binding region:GTP	9	5.92105	0.0029439	GTPBP2, RAB32, IRGM1, RAB30, ARF2, RAB11B, ARF6, TRIM23, TUBB3	137	319	18012	3.70931	0.680491	0.680491	4.00984
	UP_SEQ_FEATURE	short sequence motif:Histidine box-2	4	2.0202	0.000119382	SCD1, SC5D, FADS1, FADS2	185	10	18012	38.9449	0.0646717	0.0165755	0.17451		GOTERM_MF_DIRECT	GO:0003924~GTPase activity	7	4.60526	0.00381079	GTPBP2, RAB32, IRGM1, RAB11B, ARF6, TRIM23, TUBB3	125	209	17446	4.67453	0.661872	0.418512	4.93357
	UP_SEQ_FEATURE	short sequence motif:Histidine box-1	4	2.0202	0.000119382	SCD1, SC5D, FADS1, FADS2	185	10	18012	38.9449	0.0646717	0.0165755	0.17451		INTERPRO	IPR005225:Small GTP-binding protein domain	6	3.94737	0.00497511	RAB32, RAB30, ARF2, RAB11B, ARF6, TRIM23	138	165	20594	5.42661	0.776033	0.526749	6.4476
	GOTERM_BP_DIRECT	GO:0006636~unsaturated fatty acid biosynthetic process	4	2.0202	0.000378441	ELOVL1, SCD1, FADS1, FADS2	177	15	18082	27.2422	0.331006	0.125404	0.600811		GOTERM_MF_DIRECT	GO:0005525~GTP binding	9	5.92105	0.00606707	GTPBP2, RAB32, IRGM1, RAB30, ARF2, RAB11B, ARF6, TRIM23, TUBB3	125	383	17446	3.27967	0.822413	0.437913	7.74756
	UP_KEYWORDS	Fatty acid metabolism	7	3.53535	0.000595417	ELOVL1, SCD1, ACAA2, PECR, FADS1, ECHS1, FADS2	189	124	22680	6.77419	0.122809	0.0144535	0.755289		INTERPRO	IPR024156:Small GTPase superfamily, ARF type	3	1.97368	0.0158602	ARF2, ARF6, TRIM23	138	29	20594	15.4378	0.991739	0.797848	19.236
	GOTERM_BP_DIRECT	GO:0006633~fatty acid biosynthetic process	6	3.0303	0.000772888	ELOVL1, SCD1, PECR, SC5D, FADS1, FADS2	177	74	18082	8.2831	0.560063	0.127903	1.22343		INTERPRO	IPR006689:Small GTPase superfamily, ARF/SAR type	3	1.97368	0.0169199	ARF2, ARF6, TRIM23	138	30	20594	14.9232	0.99402	0.72192	20.3904
	UP_KEYWORDS	Fatty acid biosynthesis	5	2.52525	0.00104636	ELOVL1, SCD1, PECR, FADS1, FADS2	189	54	22680	11.1111	0.205721	0.0190103	1.32381		UP_KEYWORDS	Lipoprotein	11	7.23684	0.0272734	WNT5A, RAB32, TNFRSF23, RAB30, MC1R, ARF2, PTP4A1, LANCL2, RAB11B, ARF6, CD24A	145	780	22680	2.20584	0.993108	0.230465	28.8661
	KEGG_PATHWAY	mmu01040:Biosynthesis of unsaturated fatty acids	4	2.0202	0.00274357	SCD1, PECR, FADS1, FADS2	82	27	7691	13.8952	0.38509	0.215838	3.31823		GOTERM_BP_DIRECT	GO:0007264~small GTPase mediated signal transduction	6	3.94737	0.0304145	RAB32, RAB30, ARF2, RAB11B, ARF6, TRIM23	134	236	18082	3.43069	1	0.939667	38.6147
	GOTERM_BP_DIRECT	GO:0006631~fatty acid metabolic process	7	3.53535	0.00427742	ELOVL1, SCD1, ACAA2, PECR, FADS1, ECHS1, FADS2	177	156	18082	4.58402	0.989458	0.396988	6.59695		INTERPRO	IPR027417:P-loop containing nucleoside triphosphate hydrolase	12	7.89474	0.0403042	DDX58, GTPBP2, RAB32, IRGM1, RAB30, KTI12, ARF2, CLP1, RAB11B, ARF6, TRIM23, NLRP4E	138	909	20594	1.97006	0.999996	0.872156	42.2901
	INTERPRO	IPR005804:Fatty acid desaturase, type 1	3	1.51515	0.0047849	SCD1, FADS1, FADS2	182	12	20594	28.2885	0.865969	0.865969	6.51338		UP_KEYWORDS	Prenylation	4	2.63158	0.0782158	RAB32, RAB30, PTP4A1, RAB11B	145	157	22680	3.98506	1	0.430983	63.3291
	KEGG_PATHWAY	mmu00062:Fatty acid elongation	3	1.51515	0.0302379	ELOVL1, ACAA2, ECHS1	82	26	7691	10.8222	0.995637	0.4533	31.418		UP_KEYWORDS	Golgi apparatus	9	5.92105	0.107264	GCNT4, GBA2, IRGM1, RAB30, ARF2, SLC35B4, ARF6, TRIM23, AGTRAP	145	753	22680	1.86949	1	0.451568	75.2808
															GOTERM_CC_DIRECT	GO:0005622~intracellular	16	10.5263	0.117221	GTPBP2, SAT1, BBS5, PIK3CB, ARF6, HSPA1B, TRIM23, ZFP37, RAB32, RAB30, MC1R, MAPK6, MRPL27, ARF2, RAB11B, TUBB3	133	1599	19662	1.47927	1	0.800722	79.2275
	Annotation Cluster 4	Enrichment Score: 2.9839110626528806													UP_SEQ_FEATURE	short sequence motif:Effector region	3	1.97368	0.174566	RAB32, RAB30, RAB11B	137	100	18012	3.94423	1	0.999404	93.0262
	Category	Term	Count	%	PValue	Genes	List Total	Pop Hits	Pop Total	Fold Enrichment	Bonferroni	Benjamini	FDR		UP_SEQ_FEATURE	lipid moiety-binding region:S-geranylgeranyl cysteine	3	1.97368	0.201798	RAB32, RAB30, RAB11B	137	110	18012	3.58567	1	0.999303	95.6225
	UP_KEYWORDS	Oxidoreductase	16	8.08081	0.000298072	SCD1, HSD17B11, PAM, SC5D, PCYOX1L, KCNAB1, FADS1, FADS2, PPOX, CYP20A1, PECR, HMOX2, SRD5A3, SRD5A1, ASPH, KDM4A	189	639	22680	3.00469	0.0634811	0.0130315	0.378765		INTERPRO	IPR001806:Small GTPase superfamily	3	1.97368	0.224109	RAB32, RAB30, RAB11B	138	134	20594	3.34101	1	0.991415	96.6318
	GOTERM_BP_DIRECT	GO:0055114~oxidation-reduction process	18	9.09091	0.000332946	HSD17B11, SCD1, PAM, TMX1, SC5D, PCYOX1L, KCNAB1, FADS1, FADS2, PPOX, CYB5B, CYP20A1, PECR, HMOX2, SRD5A3, SRD5A1, ASPH, KDM4A	177	676	18082	2.72019	0.297877	0.162072	0.528762
	GOTERM_MF_DIRECT	GO:0016491~oxidoreductase activity	16	8.08081	0.00075534	SCD1, HSD17B11, PAM, SC5D, PCYOX1L, KCNAB1, FADS1, FADS2, PPOX, CYP20A1, PECR, HMOX2, SRD5A3, SRD5A1, ASPH, KDM4A	169	604	17446	2.73459	0.256365	0.256365	1.04535		Annotation Cluster 5	Enrichment Score: 1.5809269721947652
	UP_KEYWORDS	NADP	6	3.0303	0.015471	HSD17B11, PECR, SC5D, KCNAB1, SRD5A3, SRD5A1	189	175	22680	4.11429	0.96762	0.133182	18.0021		Category	Term	Count	%	PValue	Genes	List Total	Pop Hits	Pop Total	Fold Enrichment	Bonferroni	Benjamini	FDR
															GOTERM_CC_DIRECT	GO:0005783~endoplasmic reticulum	17	11.1842	0.0158759	TOR1AIP2, SGK1, IRGM1, FAM69A, EXTL2, AGTRAP, RAB32, GBA2, PLEKHF2, PIGM, PTP4A1, SLC35B4, INSIG1, RRS1, ZMPSTE24, USP25, PPP1R15A	133	1323	19662	1.89961	0.963581	0.563151	18.2671
	Annotation Cluster 5	Enrichment Score: 2.2630627393155276													GOTERM_CC_DIRECT	GO:0005789~endoplasmic reticulum membrane	11	7.23684	0.0214607	TOR1AIP2, GBA2, SGK1, IRGM1, PIGM, FAM69A, ZMPSTE24, EXTL2, PPP1R15A, FKBPL, AGTRAP	133	710	19662	2.2904	0.988787	0.473515	23.9247
	Category	Term	Count	%	PValue	Genes	List Total	Pop Hits	Pop Total	Fold Enrichment	Bonferroni	Benjamini	FDR		UP_KEYWORDS	Endoplasmic reticulum	12	7.89474	0.0530686	TOR1AIP2, GBA2, SGK1, PLEKHF2, PIGM, FAM69A, PTP4A1, INSIG1, ZMPSTE24, EXTL2, PPP1R15A, AGTRAP	145	997	22680	1.88261	0.999945	0.335662	48.9138
	GOTERM_BP_DIRECT	GO:0008202~steroid metabolic process	6	3.0303	0.00137007	SREBF1, EBP, SC5D, ERLIN2, SRD5A1, SCAP	177	84	18082	7.29701	0.766836	0.187795	2.15912
	UP_KEYWORDS	Sterol metabolism	5	2.52525	0.00175322	SREBF1, EBP, SC5D, ERLIN2, SCAP	189	62	22680	9.67742	0.320262	0.0271981	2.20894		Annotation Cluster 6	Enrichment Score: 1.5733578259793946
	UP_KEYWORDS	Steroid metabolism	5	2.52525	0.00334854	SREBF1, EBP, SC5D, ERLIN2, SCAP	189	74	22680	8.10811	0.52189	0.0424782	4.17978		Category	Term	Count	%	PValue	Genes	List Total	Pop Hits	Pop Total	Fold Enrichment	Bonferroni	Benjamini	FDR
	UP_KEYWORDS	Cholesterol metabolism	4	2.0202	0.0107223	SREBF1, EBP, ERLIN2, SCAP	189	55	22680	8.72727	0.906673	0.102195	12.8226		UP_KEYWORDS	Nucleotide-binding	29	19.0789	4.84316e-06	SEPHS2, STK17B, ARF6, HSPA1A, UBA5, HSPA1B, KTI12, CLP1, RAB11B, DYRK3, NLRP4E, TUBB3, GTPBP2, IRGM1, SGK1, PIK3CB, UBE2L6, WNK3, TRIM23, DDX58, RAB32, RAB30, MAPK6, ARF2, PANK1, PDGFRA, PIP4K2A, NEK4, NMNAT1	145	1754	22680	2.58609	0.000871391	0.000871391	0.00596539
	GOTERM_BP_DIRECT	GO:0008203~cholesterol metabolic process	4	2.0202	0.0560999	SREBF1, EBP, ERLIN2, SCAP	177	89	18082	4.59138	1	0.983221	60.1157		GOTERM_MF_DIRECT	GO:0000166~nucleotide binding	31	20.3947	2.75364e-05	SEPHS2, NMI, STK17B, ARF6, UBA5, KTI12, CLP1, RAB11B, DYRK3, NUP35, NLRP4E, TUBB3, GTPBP2, IRGM1, SGK1, PIK3CB, UBE2L6, WNK3, TRIM23, RBMX, DDX58, RAB32, RAB30, MAPK6, ARF2, PANK1, PDGFRA, RBM19, RBM38, PIP4K2A, NEK4	125	1936	17446	2.23482	0.00778996	0.00778996	0.0364832
															UP_KEYWORDS	ATP-binding	20	13.1579	0.00103021	SEPHS2, SGK1, PIK3CB, STK17B, UBE2L6, UBA5, WNK3, HSPA1A, HSPA1B, DDX58, KTI12, MAPK6, PANK1, CLP1, PDGFRA, DYRK3, PIP4K2A, NEK4, NLRP4E, NMNAT1	145	1363	22680	2.29514	0.169338	0.0364265	1.26158
	Annotation Cluster 6	Enrichment Score: 2.063766378817861													UP_KEYWORDS	Kinase	12	7.89474	0.00553186	SGK1, SEPHS2, MAPK6, PIK3CB, PANK1, CLP1, STK17B, PDGFRA, DYRK3, WNK3, PIP4K2A, NEK4	145	707	22680	2.65483	0.631568	0.0950267	6.60456
	Category	Term	Count	%	PValue	Genes	List Total	Pop Hits	Pop Total	Fold Enrichment	Bonferroni	Benjamini	FDR		GOTERM_BP_DIRECT	GO:0016310~phosphorylation	12	7.89474	0.00555194	SGK1, SEPHS2, MAPK6, PIK3CB, PANK1, CLP1, STK17B, PDGFRA, DYRK3, WNK3, PIP4K2A, NEK4	134	612	18082	2.64589	0.99618	0.938191	8.42056
	UP_SEQ_FEATURE	chain:X-linked lymphocyte-regulated protein 3B	3	1.51515	0.00101711	XLR3C, XLR3B, XLR3A	185	5	18012	58.4173	0.434403	0.107719	1.47774		GOTERM_MF_DIRECT	GO:0016301~kinase activity	12	7.89474	0.00860194	SGK1, SEPHS2, MAPK6, PIK3CB, PANK1, CLP1, STK17B, PDGFRA, DYRK3, WNK3, PIP4K2A, NEK4	125	674	17446	2.48489	0.914009	0.458482	10.817
	UP_SEQ_FEATURE	chain:X-linked lymphocyte-regulated protein 3A	3	1.51515	0.00101711	XLR3C, XLR3B, XLR3A	185	5	18012	58.4173	0.434403	0.107719	1.47774		GOTERM_MF_DIRECT	GO:0005524~ATP binding	20	13.1579	0.00999006	SEPHS2, SGK1, PIK3CB, STK17B, UBE2L6, UBA5, WNK3, HSPA1A, HSPA1B, DDX58, KTI12, MAPK6, PANK1, CLP1, PDGFRA, DYRK3, PIP4K2A, NEK4, NLRP4E, NMNAT1	125	1507	17446	1.85226	0.942239	0.434638	12.4576
	UP_SEQ_FEATURE	chain:X-linked lymphocyte-regulated protein 3C	3	1.51515	0.00101711	XLR3C, XLR3B, XLR3A	185	5	18012	58.4173	0.434403	0.107719	1.47774		UP_KEYWORDS	Transferase	19	12.5	0.017424	SAT1, GCNT4, SEPHS2, SGK1, PIK3CB, STK17B, UBE2L6, WNK3, EXTL2, DBT, PIGM, MAPK6, PANK1, CLP1, PDGFRA, DYRK3, PIP4K2A, NEK4, NMNAT1	145	1654	22680	1.79677	0.957742	0.19017	19.4676
	GOTERM_BP_DIRECT	GO:0007286~spermatid development	4	2.0202	0.204786	REC8, XLR3C, XLR3B, XLR3A	177	160	18082	2.55395	1	0.99884	97.3961		GOTERM_MF_DIRECT	GO:0016740~transferase activity	18	11.8421	0.0314132	SAT1, GCNT4, SEPHS2, SGK1, PIK3CB, STK17B, UBE2L6, WNK3, EXTL2, DBT, PIGM, MAPK6, PANK1, CLP1, PDGFRA, DYRK3, PIP4K2A, NEK4	125	1472	17446	1.70667	0.999884	0.634746	34.4884
	INTERPRO	IPR006888:Cor1/Xlr/Xmr family	3	1.51515	0.222721	XLR3C, XLR3B, XLR3A	182	101	20594	3.36101	1	0.999122	97.0929		UP_SEQ_FEATURE	nucleotide phosphate-binding region:ATP	13	8.55263	0.0605207	DDX58, SGK1, SEPHS2, KTI12, MAPK6, CLP1, STK17B, PDGFRA, DYRK3, WNK3, NEK4, NLRP4E, NMNAT1	137	963	18012	1.77484	1	0.997619	57.9614
															INTERPRO	IPR008271:Serine/threonine-protein kinase, active site	6	3.94737	0.0719088	SGK1, MAPK6, STK17B, DYRK3, WNK3, NEK4	138	333	20594	2.68886	1	0.959165	63.1096
	Annotation Cluster 7	Enrichment Score: 1.8946835854105204													INTERPRO	IPR011009:Protein kinase-like domain	8	5.26316	0.0782482	SGK1, MAPK6, PIK3CB, STK17B, PDGFRA, DYRK3, WNK3, NEK4	138	556	20594	2.14722	1	0.9529	66.3383
	Category	Term	Count	%	PValue	Genes	List Total	Pop Hits	Pop Total	Fold Enrichment	Bonferroni	Benjamini	FDR		GOTERM_MF_DIRECT	GO:0004672~protein kinase activity	8	5.26316	0.0845838	SGK1, FASTKD2, MAPK6, STK17B, PDGFRA, DYRK3, WNK3, NEK4	125	531	17446	2.10272	1	0.897892	68.9975
	KEGG_PATHWAY	mmu01212:Fatty acid metabolism	7	3.53535	1.39678e-05	SCD1, ACAA2, PECR, FADS1, ECHS1, FADS2, ACAT2	82	51	7691	12.8735	0.00246926	0.00246926	0.0171551		SMART	SM00220:S_TKc	6	3.94737	0.106422	SGK1, MAPK6, STK17B, DYRK3, WNK3, NEK4	70	380	10425	2.3515	0.999846	0.987579	69.5851
	KEGG_PATHWAY	mmu00280:Valine, leucine and isoleucine degradation	4	2.0202	0.0199382	ACAA2, ABAT, ECHS1, ACAT2	82	55	7691	6.82129	0.971695	0.399051	21.9151		UP_KEYWORDS	Serine/threonine-protein kinase	6	3.94737	0.116126	SGK1, MAPK6, STK17B, DYRK3, WNK3, NEK4	145	405	22680	2.31724	1	0.460549	78.1393
	GOTERM_BP_DIRECT	GO:0006635~fatty acid beta-oxidation	3	1.51515	0.0683052	ACAA2, ECHS1, ACAT2	177	44	18082	6.96533	1	0.987963	67.5801		INTERPRO	IPR017441:Protein kinase, ATP binding site	6	3.94737	0.122988	SGK1, MAPK6, STK17B, PDGFRA, DYRK3, NEK4	138	394	20594	2.27257	1	0.962405	82.6868
	KEGG_PATHWAY	mmu00071:Fatty acid degradation	3	1.51515	0.0938274	ACAA2, ECHS1, ACAT2	82	49	7691	5.74241	1	0.738537	70.1856		INTERPRO	IPR000719:Protein kinase, catalytic domain	7	4.60526	0.129515	SGK1, MAPK6, STK17B, PDGFRA, DYRK3, WNK3, NEK4	138	515	20594	2.02839	1	0.959274	84.3314
	KEGG_PATHWAY	mmu01130:Biosynthesis of antibiotics	5	2.52525	0.188359	ACAA2, SC5D, ALDOC, ECHS1, ACAT2	82	214	7691	2.19142	1	0.813451	92.2958		GOTERM_BP_DIRECT	GO:0006468~protein phosphorylation	8	5.26316	0.132657	WNT5A, SGK1, MAPK6, STK17B, PDGFRA, DYRK3, WNK3, NEK4	134	576	18082	1.87417	1	0.995805	89.4456
															UP_SEQ_FEATURE	binding site:ATP	8	5.26316	0.152545	SGK1, MAPK6, STK17B, PDGFRA, UBA5, DYRK3, WNK3, NEK4	137	583	18012	1.80411	1	0.999667	89.9495
	Annotation Cluster 8	Enrichment Score: 1.836879727817386													UP_SEQ_FEATURE	active site:Proton acceptor	9	5.92105	0.168963	SGK1, MAPK6, NIT2, STK17B, PDGFRA, DYRK3, WNK3, NEK4, SIRT1	137	710	18012	1.66658	1	0.99965	92.3395
	Category	Term	Count	%	PValue	Genes	List Total	Pop Hits	Pop Total	Fold Enrichment	Bonferroni	Benjamini	FDR		UP_SEQ_FEATURE	domain:Protein kinase	7	4.60526	0.179784	SGK1, MAPK6, STK17B, PDGFRA, DYRK3, WNK3, NEK4	137	502	18012	1.83331	1	0.999063	93.6138
	SMART	SM01117:SM01117	3	1.51515	0.00782838	FADS1, FADS2, CYB5B	89	16	10425	21.9628	0.529746	0.529746	8.29202		GOTERM_MF_DIRECT	GO:0004674~protein serine/threonine kinase activity	6	3.94737	0.189206	SGK1, MAPK6, STK17B, DYRK3, WNK3, NEK4	125	428	17446	1.95656	1	0.963456	93.792
	INTERPRO	IPR001199:Cytochrome b5-like heme/steroid binding domain	3	1.51515	0.00850148	FADS1, FADS2, CYB5B	182	16	20594	21.2163	0.97205	0.832818	11.2982		GOTERM_BP_DIRECT	GO:0035556~intracellular signal transduction	5	3.28947	0.339587	PLCL2, SGK1, MC1R, STK17B, WNK3	134	400	18082	1.68675	1	0.99947	99.8577
	UP_SEQ_FEATURE	domain:Cytochrome b5 heme-binding	3	1.51515	0.0113362	FADS1, FADS2, CYB5B	185	16	18012	18.2554	0.998313	0.654958	15.3625		GOTERM_BP_DIRECT	GO:0046777~protein autophosphorylation	3	1.97368	0.390449	STK17B, PDGFRA, WNK3	134	183	18082	2.21214	1	0.999701	99.9599
	UP_KEYWORDS	Electron transport	4	2.0202	0.0595452	TMX1, FADS1, FADS2, CYB5B	189	107	22680	4.48598	0.999999	0.312829	54.2271
															Annotation Cluster 7	Enrichment Score: 1.4342059815357364
	Annotation Cluster 9	Enrichment Score: 1.7872633541029315													Category	Term	Count	%	PValue	Genes	List Total	Pop Hits	Pop Total	Fold Enrichment	Bonferroni	Benjamini	FDR
	Category	Term	Count	%	PValue	Genes	List Total	Pop Hits	Pop Total	Fold Enrichment	Bonferroni	Benjamini	FDR		KEGG_PATHWAY	mmu05162:Measles	6	3.94737	0.00253538	DDX58, CDKN1B, MYD88, PIK3CB, HSPA1A, HSPA1B	55	136	7691	6.16925	0.295542	0.295542	2.94355
	UP_KEYWORDS	Lysosome	8	4.0404	0.00485246	ARSB, TMEM9B, TPP1, SLC7A14, TMEM74, TM6SF1, TPCN1, RAB27A	189	249	22680	3.85542	0.657039	0.0547663	6.00412		KEGG_PATHWAY	mmu05145:Toxoplasmosis	5	3.28947	0.00614676	IRGM1, MYD88, LY96, HSPA1A, HSPA1B	55	105	7691	6.65887	0.572957	0.346515	6.99955
	GOTERM_CC_DIRECT	GO:0005764~lysosome	9	4.54545	0.0129222	ARSB, TMEM9B, TPP1, CAPN2, SLC7A14, TMEM74, TM6SF1, TPCN1, RAB27A	185	331	19662	2.88982	0.957043	0.362149	15.4732		KEGG_PATHWAY	mmu05164:Influenza A	5	3.28947	0.0315334	DDX58, MYD88, PIK3CB, HSPA1A, HSPA1B	55	171	7691	4.08878	0.987986	0.521428	31.4153
	GOTERM_CC_DIRECT	GO:0005765~lysosomal membrane	6	3.0303	0.0693284	TMEM9B, CLCN6, SLC7A14, TMEM74, TM6SF1, TPCN1	185	234	19662	2.72516	1	0.619385	60.4896		KEGG_PATHWAY	mmu05134:Legionellosis	3	1.97368	0.0604316	MYD88, HSPA1A, HSPA1B	55	57	7691	7.35981	0.999816	0.707381	51.9838
															KEGG_PATHWAY	mmu05161:Hepatitis B	4	2.63158	0.0825431	DDX58, CDKN1B, MYD88, PIK3CB	55	146	7691	3.83113	0.999993	0.695433	63.7204
	Annotation Cluster 10	Enrichment Score: 1.5594071163929923													KEGG_PATHWAY	mmu04915:Estrogen signaling pathway	3	1.97368	0.150571	PIK3CB, HSPA1A, HSPA1B	55	98	7691	4.28071	1	0.755251	85.3486
	Category	Term	Count	%	PValue	Genes	List Total	Pop Hits	Pop Total	Fold Enrichment	Bonferroni	Benjamini	FDR		KEGG_PATHWAY	mmu05169:Epstein-Barr virus infection	3	1.97368	0.247407	DDX58, CDKN1B, PIK3CB	55	136	7691	3.08463	1	0.859309	96.4746
	KEGG_PATHWAY	mmu00280:Valine, leucine and isoleucine degradation	4	2.0202	0.0199382	ACAA2, ABAT, ECHS1, ACAT2	82	55	7691	6.82129	0.971695	0.399051	21.9151
	KEGG_PATHWAY	mmu00640:Propanoate metabolism	3	1.51515	0.0324374	ABAT, ECHS1, ACAT2	82	27	7691	10.4214	0.997081	0.411748	33.3044		Annotation Cluster 8	Enrichment Score: 1.4339817517582059
	KEGG_PATHWAY	mmu00650:Butanoate metabolism	3	1.51515	0.0324374	ABAT, ECHS1, ACAT2	82	27	7691	10.4214	0.997081	0.411748	33.3044		Category	Term	Count	%	PValue	Genes	List Total	Pop Hits	Pop Total	Fold Enrichment	Bonferroni	Benjamini	FDR
															GOTERM_CC_DIRECT	GO:0036064~ciliary basal body	7	4.60526	9.39462e-05	BBS5, TTC26, FAM179B, DAAM1, WDR35, CENPJ, SPATA7	133	109	19662	9.49396	0.0192599	0.00967677	0.11835
	Annotation Cluster 11	Enrichment Score: 1.3225641998253588													GOTERM_CC_DIRECT	GO:0005930~axoneme	4	2.63158	0.0189902	BBS5, WDR35, RSPH9, SPATA7	133	84	19662	7.03974	0.981104	0.483904	21.4681
	Category	Term	Count	%	PValue	Genes	List Total	Pop Hits	Pop Total	Fold Enrichment	Bonferroni	Benjamini	FDR		GOTERM_CC_DIRECT	GO:0042995~cell projection	10	6.57895	0.0507229	DDX58, BBS5, IRGM1, TTC26, ARF6, SPATA6, WDR35, NEK4, RSPH9, SPATA7	133	712	19662	2.07633	0.999979	0.659564	48.1141
	UP_KEYWORDS	Endosome	9	4.54545	0.0316771	TMEM9B, RAB5B, BACE2, CLVS1, ASTN2, OCRL, CLCN6, TPCN1, RAB27A	189	443	22680	2.43792	0.99916	0.216667	33.6187		GOTERM_CC_DIRECT	GO:0005929~cilium	5	3.28947	0.0950763	BBS5, TTC26, WDR35, NEK4, RSPH9	133	257	19662	2.87616	1	0.771715	71.6134
	GOTERM_CC_DIRECT	GO:0031901~early endosome membrane	4	2.0202	0.0482738	TMEM9B, RAB5B, CLVS1, OCRL	185	87	19662	4.88649	0.999994	0.505562	47.2431		UP_KEYWORDS	Cilium	4	2.63158	0.121913	BBS5, TTC26, WDR35, RSPH9	145	191	22680	3.27568	1	0.451212	79.8383
	GOTERM_CC_DIRECT	GO:0005768~endosome	10	5.05051	0.0704449	TMEM9B, RAB5B, ADCYAP1R1, BACE2, CLVS1, ASTN2, OCRL, CLCN6, TPCN1, RAB27A	185	544	19662	1.9537	1	0.605611	61.0979		GOTERM_BP_DIRECT	GO:0042384~cilium assembly	3	1.97368	0.245263	BBS5, TTC26, WDR35	134	129	18082	3.13815	1	0.997489	98.8273
															GOTERM_BP_DIRECT	GO:0060271~cilium morphogenesis	3	1.97368	0.356255	BBS5, TTC26, WDR35	134	170	18082	2.3813	1	0.999559	99.905
	Annotation Cluster 12	Enrichment Score: 1.2901826455631495
	Category	Term	Count	%	PValue	Genes	List Total	Pop Hits	Pop Total	Fold Enrichment	Bonferroni	Benjamini	FDR		Annotation Cluster 9	Enrichment Score: 1.1440844736091078
	KEGG_PATHWAY	mmu00564:Glycerophospholipid metabolism	5	2.52525	0.0170207	EPT1, PTDSS1, PLA2G3, LPCAT3, LPIN1	82	94	7691	4.98897	0.952098	0.397359	19.0115		Category	Term	Count	%	PValue	Genes	List Total	Pop Hits	Pop Total	Fold Enrichment	Bonferroni	Benjamini	FDR
	UP_KEYWORDS	Phospholipid biosynthesis	3	1.51515	0.0557706	EPT1, PTDSS1, LPCAT3	189	46	22680	7.82609	0.999997	0.302821	51.8328		GOTERM_MF_DIRECT	GO:0044212~transcription regulatory region DNA binding	6	3.94737	0.0254771	WNT5A, HMGB2, TAF7, TAF9B, NFYB, REST	125	233	17446	3.59403	0.999344	0.599947	28.9638
	UP_KEYWORDS	Phospholipid metabolism	3	1.51515	0.0646203	EPT1, PTDSS1, LPCAT3	189	50	22680	7.2	1	0.327804	57.2738		GOTERM_BP_DIRECT	GO:0045892~negative regulation of transcription, DNA-templated	9	5.92105	0.064166	WNT5A, HMGB2, CDKN1B, LANCL2, TAF7, REST, SIRT1, PDCD4, LGR4	134	579	18082	2.09752	1	0.974885	64.9289
	GOTERM_BP_DIRECT	GO:0008654~phospholipid biosynthetic process	3	1.51515	0.112595	EPT1, PTDSS1, LPCAT3	177	59	18082	5.19448	1	0.994937	85.07		GOTERM_MF_DIRECT	GO:0008134~transcription factor binding	5	3.28947	0.226095	HMGB2, TAF7, TAF9B, REST, SIRT1	125	342	17446	2.04047	1	0.968766	96.6506
	Annotation Cluster 13	Enrichment Score: 1.2879801193766838													Annotation Cluster 10	Enrichment Score: 1.008404082963061
	Category	Term	Count	%	PValue	Genes	List Total	Pop Hits	Pop Total	Fold Enrichment	Bonferroni	Benjamini	FDR		Category	Term	Count	%	PValue	Genes	List Total	Pop Hits	Pop Total	Fold Enrichment	Bonferroni	Benjamini	FDR
	KEGG_PATHWAY	mmu04152:AMPK signaling pathway	6	3.0303	0.0110403	SREBF1, SCD1, PPP2R3A, CREB1, GYS1, PIK3R3	82	128	7691	4.39653	0.859843	0.32497	12.7472		KEGG_PATHWAY	mmu05145:Toxoplasmosis	5	3.28947	0.00614676	IRGM1, MYD88, LY96, HSPA1A, HSPA1B	55	105	7691	6.65887	0.572957	0.346515	6.99955
	KEGG_PATHWAY	mmu04931:Insulin resistance	5	2.52525	0.0284259	SREBF1, CREB1, GYS1, PIK3R3, STAT3	82	110	7691	4.2633	0.993929	0.47167	29.8273		UP_KEYWORDS	Innate immunity	6	3.94737	0.019002	DDX58, HMGB2, IRGM1, MYD88, LY96, LGR4	145	241	22680	3.89412	0.968358	0.194128	21.0464
	KEGG_PATHWAY	mmu04910:Insulin signaling pathway	3	1.51515	0.43588	SREBF1, GYS1, PIK3R3	82	140	7691	2.00984	1	0.935343	99.9117		UP_KEYWORDS	Inflammatory response	4	2.63158	0.0826596	HMGB2, MYD88, LY96, NLRP4E	145	161	22680	3.88606	1	0.437395	65.4482
															UP_KEYWORDS	Immunity	6	3.94737	0.112626	DDX58, HMGB2, IRGM1, MYD88, LY96, LGR4	145	401	22680	2.34036	1	0.459096	77.0488
	Annotation Cluster 14	Enrichment Score: 1.1804302223029788													KEGG_PATHWAY	mmu04064:NF-kappa B signaling pathway	3	1.97368	0.148134	DDX58, MYD88, LY96	55	97	7691	4.32484	1	0.771222	84.8462
	Category	Term	Count	%	PValue	Genes	List Total	Pop Hits	Pop Total	Fold Enrichment	Bonferroni	Benjamini	FDR		GOTERM_BP_DIRECT	GO:0002376~immune system process	6	3.94737	0.152297	DDX58, HMGB2, IRGM1, MYD88, LY96, LGR4	134	383	18082	2.11395	1	0.995944	92.6503
	UP_KEYWORDS	Metal-binding	42	21.2121	0.00753044	ARSB, ENPP5, PAM, SYT1, LIMS1, ENPP3, LMAN2L, FSTL4, AURKB, EPT1, ASTN2, ZFP788, NR2C2, HMOX2, CISD2, TPP1, SMOC1, PRIM2, ZFPL1, ASPH, SCD1, EGR1, CRIP1, ADAM10, CPPED1, AGBL5, CYP20A1, CYB5B, CAPN2, ATP13A3, LACTB2, GDPD1, RIMKLA, ATRX, PITPNM2, ZFP81, EYA1, CPE, ZFP599, ABAT, KDM4A, NSD1	189	3395	22680	1.48454	0.810424	0.0761345	9.17364		GOTERM_BP_DIRECT	GO:0045087~innate immune response	6	3.94737	0.172486	DDX58, HMGB2, IRGM1, MYD88, LY96, LGR4	134	400	18082	2.0241	1	0.993142	94.978
	GOTERM_MF_DIRECT	GO:0046872~metal ion binding	42	21.2121	0.0565853	ARSB, ENPP5, PAM, SYT1, LIMS1, ENPP3, LMAN2L, FSTL4, AURKB, EPT1, ASTN2, ZFP788, NR2C2, HMOX2, CISD2, TPP1, SMOC1, PRIM2, ZFPL1, ASPH, SCD1, EGR1, CRIP1, ADAM10, CPPED1, AGBL5, CYP20A1, CYB5B, CAPN2, ATP13A3, LACTB2, GDPD1, RIMKLA, ATRX, PITPNM2, ZFP81, EYA1, CPE, ZFP599, ABAT, KDM4A, NSD1	169	3355	17446	1.29231	1	0.827342	55.5176		GOTERM_BP_DIRECT	GO:0032496~response to lipopolysaccharide	3	1.97368	0.426356	HMGB2, MYD88, LY96	134	197	18082	2.05493	1	0.999831	99.9846
	UP_KEYWORDS	Zinc	17	8.58586	0.674816	ENPP5, EGR1, PAM, CRIP1, LIMS1, ADAM10, AGBL5, ZFP788, NR2C2, LACTB2, ATRX, ZFP81, CPE, ZFP599, ZFPL1, KDM4A, NSD1	189	2099	22680	0.971891	1	0.961297	99.9999		GOTERM_BP_DIRECT	GO:0006954~inflammatory response	4	2.63158	0.465706	HMGB2, MYD88, LY96, NLRP4E	134	344	18082	1.56907	1	0.999901	99.995
	Annotation Cluster 15	Enrichment Score: 1.127269734824499													Annotation Cluster 11	Enrichment Score: 0.9875142611993528
	Category	Term	Count	%	PValue	Genes	List Total	Pop Hits	Pop Total	Fold Enrichment	Bonferroni	Benjamini	FDR		Category	Term	Count	%	PValue	Genes	List Total	Pop Hits	Pop Total	Fold Enrichment	Bonferroni	Benjamini	FDR
	UP_KEYWORDS	Glycoprotein	51	25.7576	0.000466089	ARSB, SYT1, GPR85, LMAN2L, FSTL4, FSTL1, SSR1, SCTR, SLC1A4, ST3GAL3, TMEM9B, TPP1, ASPH, SLC43A3, OPTC, ADAM10, PCYOX1L, ERLIN2, PNPLA3, LPCAT3, SLC7A14, SCAP, CPE, BACE2, GLP1R, ENPP5, PAM, GPR180, SNAP91, ADCYAP1R1, ENPP3, ASTN2, SLC19A1, EDEM1, TPCN1, ISLR, KDELC1, GPR22, SMOC1, B4GALNT4, FKTN, LRRN3, TSPAN17, HSP90B1, DKK1, FAM198B, FBLN2, GDF11, ABCC1, CLCN6, F2R	189	3815	22680	1.60419	0.0974791	0.0145451	0.591684		GOTERM_BP_DIRECT	GO:0001938~positive regulation of endothelial cell proliferation	4	2.63158	0.0132332	WNT5A, VEGFC, HMGB2, SIRT1	134	67	18082	8.05614	0.999998	0.930352	18.9801
	UP_SEQ_FEATURE	glycosylation site:N-linked (GlcNAc...)	50	25.2525	0.0143472	ARSB, SYT1, GPR85, LMAN2L, LRRC8D, FSTL4, FSTL1, SSR1, SCTR, SLC1A4, ST3GAL3, TPP1, ASPH, SLC43A3, OPTC, ADAM10, PCYOX1L, ERLIN2, PNPLA3, LPCAT3, SLC7A14, SCAP, CPE, BACE2, GLP1R, ENPP5, PAM, GPR180, ADCYAP1R1, ENPP3, ASTN2, SLC19A1, EDEM1, ISLR, KDELC1, GPR22, SMOC1, B4GALNT4, H2-Q2, FKTN, LRRN3, TSPAN17, HSP90B1, DKK1, FAM198B, FBLN2, GDF11, ABCC1, CLCN6, F2R	185	3563	18012	1.36629	0.999694	0.685286	19.0563		GOTERM_BP_DIRECT	GO:0045766~positive regulation of angiogenesis	3	1.97368	0.223564	WNT5A, VEGFC, SIRT1	134	121	18082	3.34563	1	0.996387	98.1647
	UP_KEYWORDS	Signal	45	22.7273	0.142958	HSD17B11, ARSB, ENPP5, PAM, TMX1, GPR180, ADCYAP1R1, LMAN2L, FSTL4, FSTL1, DPY19L4, ASTN2, SCTR, SSR1, SLC1A4, ISLR, PCDH1, KDELC1, TMEM9B, NDRG4, TPP1, SMOC1, ASPH, PCSK6, H2-Q2, OPTC, SREBF1, ADAM10, PCYOX1L, H2-M10.1, LRRN3, WNK1, ERLIN2, ATP13A3, PIGQ, HSP90B1, DKK1, CPE, FBLN2, BACE2, GDF11, CLCN6, PLA2G3, GLP1R, F2R	189	4543	22680	1.18864	1	0.554284	85.9668		GOTERM_BP_DIRECT	GO:0008284~positive regulation of cell proliferation	6	3.94737	0.368461	WNT5A, VEGFC, CDKN1B, PDGFRA, BAMBI, SIRT1	134	542	18082	1.4938	1	0.999586	99.9298
	UP_KEYWORDS	Disulfide bond	29	14.6465	0.358269	ARSB, TMX1, PAM, GPR85, LMAN2L, ADCYAP1R1, ENPP3, FSTL4, FSTL1, ASTN2, ISLR, ST3GAL3, TPP1, SMOC1, ASPH, RAB27A, H2-Q2, OPTC, ADAM10, H2-M10.1, LRRN3, HSP90B1, DKK1, FBLN2, BACE2, GDF11, ABAT, GLP1R, F2R	189	3124	22680	1.11396	1	0.830406	99.647
	UP_SEQ_FEATURE	signal peptide	31	15.6566	0.67568	HSD17B11, ENPP5, ARSB, TMX1, PAM, GPR180, LMAN2L, ADCYAP1R1, FSTL4, FSTL1, ASTN2, SSR1, SCTR, ISLR, KDELC1, TMEM9B, TPP1, SMOC1, H2-Q2, OPTC, PCYOX1L, ADAM10, LRRN3, HSP90B1, DKK1, CPE, FBLN2, BACE2, GDF11, GLP1R, F2R	185	3124	18012	0.966142	1	1	100		Annotation Cluster 12	Enrichment Score: 0.8950502705504807
	UP_SEQ_FEATURE	disulfide bond	24	12.1212	0.744707	H2-Q2, ARSB, OPTC, PAM, TMX1, GPR85, ADAM10, LMAN2L, ENPP3, LRRN3, FSTL4, FSTL1, ASTN2, ISLR, ST3GAL3, HSP90B1, DKK1, FBLN2, SMOC1, BACE2, GDF11, GLP1R, F2R, RAB27A	185	2510	18012	0.930953	1	1	100		Category	Term	Count	%	PValue	Genes	List Total	Pop Hits	Pop Total	Fold Enrichment	Bonferroni	Benjamini	FDR
															GOTERM_CC_DIRECT	GO:0030670~phagocytic vesicle membrane	3	1.97368	0.0397276	RAB32, IRGM1, RAB11B	133	47	19662	9.43625	0.999773	0.606384	40.0084
	Annotation Cluster 16	Enrichment Score: 0.9321639290938623													UP_KEYWORDS	Cytoplasmic vesicle	7	4.60526	0.0919598	SENP2, RAB32, IRGM1, FAM3C, RAB11B, SPRED2, AGTRAP	145	489	22680	2.23905	1	0.439429	69.5239
	Category	Term	Count	%	PValue	Genes	List Total	Pop Hits	Pop Total	Fold Enrichment	Bonferroni	Benjamini	FDR		GOTERM_CC_DIRECT	GO:0031410~cytoplasmic vesicle	7	4.60526	0.267205	SENP2, RAB32, IRGM1, FAM3C, RAB11B, SPRED2, AGTRAP	133	646	19662	1.60192	1	0.931535	98.0132
	KEGG_PATHWAY	mmu00280:Valine, leucine and isoleucine degradation	4	2.0202	0.0199382	ACAA2, ABAT, ECHS1, ACAT2	82	55	7691	6.82129	0.971695	0.399051	21.9151		GOTERM_CC_DIRECT	GO:0016023~cytoplasmic, membrane-bounded vesicle	3	1.97368	0.269317	SENP2, FAM3C, RAB11B	133	151	19662	2.93711	1	0.925582	98.0841
	GOTERM_CC_DIRECT	GO:0005759~mitochondrial matrix	5	2.52525	0.100436	ACAA2, CREB1, ABAT, ECHS1, LACTB2	185	188	19662	2.82662	1	0.687859	74.5384
	UP_KEYWORDS	Transit peptide	4	2.0202	0.797868	ACAA2, ABAT, ECHS1, AGK	189	510	22680	0.941176	1	0.986289	100		Annotation Cluster 13	Enrichment Score: 0.827912296438106
															Category	Term	Count	%	PValue	Genes	List Total	Pop Hits	Pop Total	Fold Enrichment	Bonferroni	Benjamini	FDR
	Annotation Cluster 17	Enrichment Score: 0.8442207745864074													UP_KEYWORDS	Developmental protein	12	7.89474	0.0468642	WNT5A, VEGFC, DLX1, FAM3C, PTP4A1, PDGFRA, RBM19, CNOT1, SPATA6, SIRT1, LGR4, ZFP37	145	976	22680	1.92312	0.999823	0.313147	44.6345
	Category	Term	Count	%	PValue	Genes	List Total	Pop Hits	Pop Total	Fold Enrichment	Bonferroni	Benjamini	FDR		GOTERM_BP_DIRECT	GO:0007275~multicellular organism development	13	8.55263	0.0765156	WNT5A, VEGFC, DLX1, FAM3C, PTP4A1, PDGFRA, SPRED2, RBM19, CNOT1, SPATA6, SIRT1, LGR4, ZFP37	134	1029	18082	1.70479	1	0.977417	71.5687
	KEGG_PATHWAY	mmu04931:Insulin resistance	5	2.52525	0.0284259	SREBF1, CREB1, GYS1, PIK3R3, STAT3	82	110	7691	4.2633	0.993929	0.47167	29.8273		UP_KEYWORDS	Differentiation	8	5.26316	0.117839	WNT5A, VEGFC, ARF6, RBM38, SPATA6, SIRT1, LGR4, ZFP37	145	646	22680	1.93701	1	0.456627	78.6554
	KEGG_PATHWAY	mmu05203:Viral carcinogenesis	5	2.52525	0.225638	H2-Q2, H2-M10.1, CREB1, PIK3R3, STAT3	82	231	7691	2.03014	1	0.848308	95.6757		GOTERM_BP_DIRECT	GO:0030154~cell differentiation	9	5.92105	0.216359	WNT5A, VEGFC, DLX1, ARF6, RBM38, SPATA6, SIRT1, LGR4, ZFP37	134	780	18082	1.557	1	0.996077	97.8763
	KEGG_PATHWAY	mmu05161:Hepatitis B	3	1.51515	0.457312	CREB1, PIK3R3, STAT3	82	146	7691	1.92725	1	0.941982	99.9451		UP_KEYWORDS	Spermatogenesis	3	1.97368	0.335587	SPATA6, LGR4, ZFP37	145	188	22680	2.49596	1	0.744066	99.35
															GOTERM_BP_DIRECT	GO:0007283~spermatogenesis	5	3.28947	0.351292	HMGB2, SPATA6, SIRT1, LGR4, ZFP37	134	407	18082	1.65774	1	0.99956	99.8927
	Annotation Cluster 18	Enrichment Score: 0.8152646299792227
	Category	Term	Count	%	PValue	Genes	List Total	Pop Hits	Pop Total	Fold Enrichment	Bonferroni	Benjamini	FDR		Annotation Cluster 14	Enrichment Score: 0.8230890746846187
	GOTERM_MF_DIRECT	GO:0004721~phosphoprotein phosphatase activity	5	2.52525	0.0455013	EYA1, PTPN3, CPPED1, STYX, DUSP6	169	139	17446	3.71334	1	0.838864	47.672		Category	Term	Count	%	PValue	Genes	List Total	Pop Hits	Pop Total	Fold Enrichment	Bonferroni	Benjamini	FDR
	UP_KEYWORDS	Protein phosphatase	4	2.0202	0.0938244	EYA1, PTPN3, STYX, DUSP6	189	130	22680	3.69231	1	0.418342	71.4675		UP_KEYWORDS	Protein transport	10	6.57895	0.0115399	SENP2, BBS5, PLEKHF2, TIMM8A1, ARF2, TTC26, RAB11B, LIN7C, ARF6, NUP35	145	577	22680	2.71081	0.876222	0.172985	13.3219
	UP_SEQ_FEATURE	domain:Tyrosine-protein phosphatase	3	1.51515	0.132144	PTPN3, STYX, DUSP6	185	62	18012	4.71107	1	0.999265	87.4251		GOTERM_BP_DIRECT	GO:0015031~protein transport	9	5.92105	0.0710155	SENP2, BBS5, PLEKHF2, TIMM8A1, ARF2, TTC26, RAB11B, LIN7C, ARF6	134	592	18082	2.05146	1	0.974857	68.7721
	GOTERM_BP_DIRECT	GO:0006470~protein dephosphorylation	4	2.0202	0.151587	EYA1, PTPN3, STYX, DUSP6	177	138	18082	2.96111	1	0.99703	92.6993		UP_KEYWORDS	Transport	12	7.89474	0.670181	SENP2, BBS5, PLEKHF2, TIMM8A1, ARF2, TTC26, MAGOH, SLC35B4, RAB11B, LIN7C, ARF6, NUP35	145	1901	22680	0.987357	1	0.932666	99.9999
	INTERPRO	IPR000387:Protein-tyrosine/Dual specificity phosphatase	3	1.51515	0.162391	PTPN3, STYX, DUSP6	182	82	20594	4.13977	1	0.997945	91.6952		GOTERM_BP_DIRECT	GO:0006810~transport	10	6.57895	0.928743	SENP2, BBS5, PLEKHF2, ARF2, TTC26, MAGOH, SLC35B4, RAB11B, LIN7C, ARF6	134	1822	18082	0.740616	1	1	100
	GOTERM_MF_DIRECT	GO:0004725~protein tyrosine phosphatase activity	3	1.51515	0.23981	EYA1, PTPN3, DUSP6	169	97	17446	3.1927	1	0.992445	97.7921
	GOTERM_BP_DIRECT	GO:0016311~dephosphorylation	3	1.51515	0.286811	PTPN3, STYX, DUSP6	177	109	18082	2.81169	1	0.999763	99.5399		Annotation Cluster 15	Enrichment Score: 0.7945612258901078
	GOTERM_MF_DIRECT	GO:0016791~phosphatase activity	3	1.51515	0.314636	PTPN3, STYX, DUSP6	169	118	17446	2.62451	1	0.995852	99.4774		Category	Term	Count	%	PValue	Genes	List Total	Pop Hits	Pop Total	Fold Enrichment	Bonferroni	Benjamini	FDR
															KEGG_PATHWAY	mmu04151:PI3K-Akt signaling pathway	8	5.26316	0.0108287	PPP2R1B, VEGFC, SGK1, CDKN1B, PIK3CB, PDGFRA, FOXO3, GHR	55	351	7691	3.18715	0.777428	0.393975	12.027
	Annotation Cluster 19	Enrichment Score: 0.8061144376721753													KEGG_PATHWAY	mmu05215:Prostate cancer	3	1.97368	0.126613	CDKN1B, PIK3CB, PDGFRA	55	88	7691	4.76715	1	0.762378	79.6741
	Category	Term	Count	%	PValue	Genes	List Total	Pop Hits	Pop Total	Fold Enrichment	Bonferroni	Benjamini	FDR		KEGG_PATHWAY	mmu04014:Ras signaling pathway	4	2.63158	0.216712	VEGFC, PIK3CB, PDGFRA, ARF6	55	229	7691	2.44256	1	0.830357	94.3566
	SMART	SM00280:KAZAL	3	1.51515	0.0368667	SMOC1, FSTL4, FSTL1	89	36	10425	9.76124	0.972842	0.699417	33.8816		KEGG_PATHWAY	mmu05200:Pathways in cancer	5	3.28947	0.30052	WNT5A, VEGFC, CDKN1B, PIK3CB, PDGFRA	55	395	7691	1.77008	1	0.893753	98.5102
	UP_SEQ_FEATURE	domain:Kazal-like	3	1.51515	0.0601141	SMOC1, FSTL4, FSTL1	185	39	18012	7.4894	1	0.978881	59.6265		KEGG_PATHWAY	mmu04510:Focal adhesion	3	1.97368	0.429071	VEGFC, PIK3CB, PDGFRA	55	207	7691	2.02661	1	0.943001	99.8635
	INTERPRO	IPR002350:Kazal domain	3	1.51515	0.0896112	SMOC1, FSTL4, FSTL1	182	57	20594	5.95547	1	0.996374	73.2419		KEGG_PATHWAY	mmu04015:Rap1 signaling pathway	3	1.97368	0.44596	VEGFC, PIK3CB, PDGFRA	55	214	7691	1.96032	1	0.933887	99.9041
	INTERPRO	IPR011992:EF-hand-like domain	6	3.0303	0.0940389	PPP2R3A, SMOC1, FSTL4, FSTL1, CAPN2, STAT3	182	273	20594	2.4869	1	0.989926	75.0125
	GOTERM_MF_DIRECT	GO:0005509~calcium ion binding	11	5.55556	0.137923	SYT1, PAM, PCDH1, PPP2R3A, FBLN2, SMOC1, FSTL4, FSTL1, ASTN2, CAPN2, EDEM1	169	699	17446	1.62452	1	0.960523	87.3048		Annotation Cluster 16	Enrichment Score: 0.7736965432544584
	INTERPRO	IPR018247:EF-Hand 1, calcium-binding site	4	2.0202	0.199552	PPP2R3A, SMOC1, FSTL4, CAPN2	182	175	20594	2.58637	1	0.998721	95.6088		Category	Term	Count	%	PValue	Genes	List Total	Pop Hits	Pop Total	Fold Enrichment	Bonferroni	Benjamini	FDR
	UP_SEQ_FEATURE	domain:EF-hand 2	4	2.0202	0.263193	SMOC1, FSTL4, FSTL1, CAPN2	185	173	18012	2.25115	1	0.999807	98.8534		UP_KEYWORDS	mRNA transport	3	1.97368	0.103733	SENP2, MAGOH, NUP35	145	86	22680	5.4563	1	0.459919	74.0495
	UP_SEQ_FEATURE	domain:EF-hand 1	4	2.0202	0.266019	SMOC1, FSTL4, FSTL1, CAPN2	185	174	18012	2.23821	1	0.999619	98.9161		GOTERM_BP_DIRECT	GO:0051028~mRNA transport	3	1.97368	0.136956	SENP2, MAGOH, NUP35	134	88	18082	4.60024	1	0.995726	90.2426
	INTERPRO	IPR002048:EF-hand domain	4	2.0202	0.314117	PPP2R3A, FSTL4, FSTL1, CAPN2	182	223	20594	2.02967	1	0.999949	99.4981		KEGG_PATHWAY	mmu03013:RNA transport	3	1.97368	0.336054	SENP2, MAGOH, NUP35	55	170	7691	2.4677	1	0.895727	99.1934
	UP_SEQ_FEATURE	calcium-binding region:2	3	1.51515	0.32501	SMOC1, FSTL4, CAPN2	185	114	18012	2.56216	1	0.999615	99.6818
	UP_SEQ_FEATURE	calcium-binding region:1	3	1.51515	0.369484	SMOC1, FSTL4, CAPN2	185	126	18012	2.31815	1	0.999759	99.8826		Annotation Cluster 17	Enrichment Score: 0.7300797218369963
															Category	Term	Count	%	PValue	Genes	List Total	Pop Hits	Pop Total	Fold Enrichment	Bonferroni	Benjamini	FDR
	Annotation Cluster 20	Enrichment Score: 0.7951711205238574													GOTERM_BP_DIRECT	GO:0006357~regulation of transcription from RNA polymerase II promoter	6	3.94737	0.168849	MED31, HMGB2, DLX1, TAF7, REST, FOXO3	134	397	18082	2.0394	1	0.994928	94.6177
	Category	Term	Count	%	PValue	Genes	List Total	Pop Hits	Pop Total	Fold Enrichment	Bonferroni	Benjamini	FDR		GOTERM_BP_DIRECT	GO:0000122~negative regulation of transcription from RNA polymerase II promoter	9	5.92105	0.169033	TXNIP, WDTC1, DLX1, TAF7, TAF9B, CNOT1, REST, FOXO3, SIRT1	134	729	18082	1.66593	1	0.994163	94.6365
	KEGG_PATHWAY	mmu04024:cAMP signaling pathway	6	3.0303	0.0562473	TIAM1, ADCYAP1R1, CREB1, PIK3R3, GLP1R, F2R	82	197	7691	2.85663	0.999965	0.574246	50.8882		GOTERM_MF_DIRECT	GO:0008134~transcription factor binding	5	3.28947	0.226095	HMGB2, TAF7, TAF9B, REST, SIRT1	125	342	17446	2.04047	1	0.968766	96.6506
	KEGG_PATHWAY	mmu04810:Regulation of actin cytoskeleton	5	2.52525	0.186232	TIAM1, WASF2, NCKAP1L, PIK3R3, F2R	82	213	7691	2.20171	1	0.823946	92.0442
	KEGG_PATHWAY	mmu04015:Rap1 signaling pathway	4	2.0202	0.392943	TIAM1, CTNND1, PIK3R3, F2R	82	214	7691	1.75313	1	0.919877	99.7825		Annotation Cluster 18	Enrichment Score: 0.686323605740401
															Category	Term	Count	%	PValue	Genes	List Total	Pop Hits	Pop Total	Fold Enrichment	Bonferroni	Benjamini	FDR
	Annotation Cluster 21	Enrichment Score: 0.7308566679973407													GOTERM_BP_DIRECT	GO:0007623~circadian rhythm	3	1.97368	0.188683	KLF9, SIRT1, LGR4	134	108	18082	3.74834	1	0.995306	96.3252
	Category	Term	Count	%	PValue	Genes	List Total	Pop Hits	Pop Total	Fold Enrichment	Bonferroni	Benjamini	FDR		UP_KEYWORDS	Biological rhythms	3	1.97368	0.190768	KLF9, SIRT1, LGR4	145	126	22680	3.72414	1	0.59633	92.6263
	KEGG_PATHWAY	mmu05166:HTLV-I infection	6	3.0303	0.16505	EGR1, H2-Q2, H2-M10.1, XBP1, CREB1, PIK3R3	82	276	7691	2.03897	1	0.830309	89.0916		GOTERM_BP_DIRECT	GO:0048511~rhythmic process	3	1.97368	0.242543	KLF9, SIRT1, LGR4	134	128	18082	3.16266	1	0.997616	98.7587
	KEGG_PATHWAY	mmu05169:Epstein-Barr virus infection	4	2.0202	0.172346	H2-Q2, H2-M10.1, PIK3R3, STAT3	82	136	7691	2.75861	1	0.812517	90.2064
	KEGG_PATHWAY	mmu05203:Viral carcinogenesis	5	2.52525	0.225638	H2-Q2, H2-M10.1, CREB1, PIK3R3, STAT3	82	231	7691	2.03014	1	0.848308	95.6757		Annotation Cluster 19	Enrichment Score: 0.6830615498407923
															Category	Term	Count	%	PValue	Genes	List Total	Pop Hits	Pop Total	Fold Enrichment	Bonferroni	Benjamini	FDR
	Annotation Cluster 22	Enrichment Score: 0.7131694331810973													UP_KEYWORDS	Cell cycle	9	5.92105	0.0466243	TXNIP, SPC25, CDKN1B, MAPK6, PTP4A1, JTB, ARF6, RBM38, NEK4	145	626	22680	2.24876	0.999815	0.323384	44.4626
	Category	Term	Count	%	PValue	Genes	List Total	Pop Hits	Pop Total	Fold Enrichment	Bonferroni	Benjamini	FDR		GOTERM_BP_DIRECT	GO:0007049~cell cycle	9	5.92105	0.0835955	TXNIP, SPC25, CDKN1B, MAPK6, PTP4A1, JTB, ARF6, RBM38, NEK4	134	614	18082	1.97795	1	0.977529	74.8239
	GOTERM_CC_DIRECT	GO:0000780~condensed nuclear chromosome, centromeric region	3	1.51515	0.0120768	ATRX, REC8, AURKB	185	18	19662	17.7135	0.947154	0.387411	14.5327		GOTERM_BP_DIRECT	GO:0051301~cell division	5	3.28947	0.296349	SPC25, JTB, ARF6, NEK4, CENPJ	134	374	18082	1.80401	1	0.998984	99.6125
	GOTERM_CC_DIRECT	GO:0005694~chromosome	5	2.52525	0.402254	ATRX, REC8, HIST1H1C, AURKB, NSD1	185	344	19662	1.54478	1	0.941002	99.8707		GOTERM_BP_DIRECT	GO:0007067~mitotic nuclear division	4	2.63158	0.333551	SPC25, JTB, NEK4, TUBB3	134	277	18082	1.9486	1	0.999455	99.8357
	UP_KEYWORDS	Chromosome	5	2.52525	0.437715	ATRX, REC8, HIST1H1C, AURKB, NSD1	189	409	22680	1.46699	1	0.870357	99.9344		UP_KEYWORDS	Cell division	4	2.63158	0.421383	SPC25, JTB, ARF6, NEK4	145	372	22680	1.68187	1	0.806281	99.8816
	GOTERM_MF_DIRECT	GO:0003682~chromatin binding	5	2.52525	0.660207	ATRX, SREBF1, REC8, NSD1, HDGFRP3	169	466	17446	1.10763	1	0.999877	100		UP_KEYWORDS	Mitosis	3	1.97368	0.491125	SPC25, JTB, NEK4	145	259	22680	1.81174	1	0.845994	99.9757
	Annotation Cluster 23	Enrichment Score: 0.6564144963534009													Annotation Cluster 20	Enrichment Score: 0.6615003085999839
	Category	Term	Count	%	PValue	Genes	List Total	Pop Hits	Pop Total	Fold Enrichment	Bonferroni	Benjamini	FDR		Category	Term	Count	%	PValue	Genes	List Total	Pop Hits	Pop Total	Fold Enrichment	Bonferroni	Benjamini	FDR
	KEGG_PATHWAY	mmu04151:PI3K-Akt signaling pathway	7	3.53535	0.163996	HSP90B1, PPP2R3A, CREB1, GYS1, PIK3R3, GNG5, F2R	82	351	7691	1.87051	1	0.8451	88.9212		UP_KEYWORDS	RNA-binding	8	5.26316	0.0889503	DDX58, FASTKD2, MAGOH, RBM19, RBM38, RBMX, PDCD4, SRP9	145	601	22680	2.08205	1	0.439105	68.2561
	KEGG_PATHWAY	mmu05215:Prostate cancer	3	1.51515	0.237008	HSP90B1, CREB1, PIK3R3	82	88	7691	3.19748	1	0.841426	96.3942		INTERPRO	IPR012677:Nucleotide-binding, alpha-beta plait	5	3.28947	0.118149	NMI, RBM19, RBM38, NUP35, RBMX	138	281	20594	2.65537	1	0.976993	81.3656
	KEGG_PATHWAY	mmu04915:Estrogen signaling pathway	3	1.51515	0.27616	HSP90B1, CREB1, PIK3R3	82	98	7691	2.8712	1	0.870359	98.112		SMART	SM00360:RRM	3	1.97368	0.449868	RBM19, RBM38, RBMX	70	229	10425	1.95103	1	1	99.8202
															INTERPRO	IPR000504:RNA recognition motif domain	3	1.97368	0.4779	RBM19, RBM38, RBMX	138	241	20594	1.85766	1	0.999965	99.9831
	Annotation Cluster 24	Enrichment Score: 0.6480207175409917
	Category	Term	Count	%	PValue	Genes	List Total	Pop Hits	Pop Total	Fold Enrichment	Bonferroni	Benjamini	FDR		Annotation Cluster 21	Enrichment Score: 0.656441554519085
	UP_SEQ_FEATURE	lipid moiety-binding region:S-geranylgeranyl cysteine	4	2.0202	0.102916	RAB5B, GM3150, GNG5, RAB27A	185	110	18012	3.54044	1	0.997716	79.5845		Category	Term	Count	%	PValue	Genes	List Total	Pop Hits	Pop Total	Fold Enrichment	Bonferroni	Benjamini	FDR
	UP_KEYWORDS	Prenylation	4	2.0202	0.141972	PPP1R16B, RAB5B, GNG5, RAB27A	189	157	22680	3.05732	1	0.560277	85.7598		INTERPRO	IPR011990:Tetratricopeptide-like helical	4	2.63158	0.154949	WDTC1, TTC26, WDR35, FKBPL	138	204	20594	2.92612	1	0.972886	89.4578
	UP_KEYWORDS	Lipoprotein	6	3.0303	0.77849	SYT1, PPP1R16B, RAB5B, TIAM1, GNG5, RAB27A	189	780	22680	0.923077	1	0.983325	100		INTERPRO	IPR013026:Tetratricopeptide repeat-containing domain	3	1.97368	0.190129	WDTC1, TTC26, FKBPL	138	120	20594	3.7308	1	0.985266	94.0274
															UP_KEYWORDS	TPR repeat	3	1.97368	0.232516	WDTC1, TTC26, FKBPL	145	144	22680	3.25862	1	0.637056	96.1599
	Annotation Cluster 25	Enrichment Score: 0.6401701439811193													UP_SEQ_FEATURE	repeat:TPR 2	3	1.97368	0.27609	WDTC1, TTC26, FKBPL	137	137	18012	2.879	1	0.999596	98.8721
	Category	Term	Count	%	PValue	Genes	List Total	Pop Hits	Pop Total	Fold Enrichment	Bonferroni	Benjamini	FDR		UP_SEQ_FEATURE	repeat:TPR 1	3	1.97368	0.27609	WDTC1, TTC26, FKBPL	137	137	18012	2.879	1	0.999596	98.8721
	SMART	SM00228:PDZ	4	2.0202	0.133242	PTPN3, TIAM1, MPDZ, RGS3	89	150	10425	3.1236	0.999999	0.967674	79.2981
	INTERPRO	IPR001478:PDZ domain	4	2.0202	0.154029	PTPN3, TIAM1, MPDZ, RGS3	182	154	20594	2.93906	1	0.999096	90.4521		Annotation Cluster 22	Enrichment Score: 0.5579760805058346
	UP_SEQ_FEATURE	domain:PDZ	3	1.51515	0.276	PTPN3, TIAM1, RGS3	185	101	18012	2.89195	1	0.999615	99.1128		Category	Term	Count	%	PValue	Genes	List Total	Pop Hits	Pop Total	Fold Enrichment	Bonferroni	Benjamini	FDR
	INTERPRO	IPR011993:Pleckstrin homology-like domain	5	2.52525	0.485474	CCM2, RABGAP1, PTPN3, TIAM1, RGS3	182	409	20594	1.3833	1	1	99.9911		GOTERM_BP_DIRECT	GO:0009887~organ morphogenesis	3	1.97368	0.191341	WNT5A, VEGFC, PDGFRA	134	109	18082	3.71395	1	0.995055	96.5108
															KEGG_PATHWAY	mmu05200:Pathways in cancer	5	3.28947	0.30052	WNT5A, VEGFC, CDKN1B, PIK3CB, PDGFRA	55	395	7691	1.77008	1	0.893753	98.5102
	Annotation Cluster 26	Enrichment Score: 0.6170279665287594													GOTERM_BP_DIRECT	GO:0008284~positive regulation of cell proliferation	6	3.94737	0.368461	WNT5A, VEGFC, CDKN1B, PDGFRA, BAMBI, SIRT1	134	542	18082	1.4938	1	0.999586	99.9298
	Category	Term	Count	%	PValue	Genes	List Total	Pop Hits	Pop Total	Fold Enrichment	Bonferroni	Benjamini	FDR
	UP_SEQ_FEATURE	repeat:LRR 6	5	2.52525	0.132225	ISLR, OPTC, LRRC8D, LRRN3, RNH1	185	191	18012	2.54875	1	0.998664	87.4423		Annotation Cluster 23	Enrichment Score: 0.42834490142139514
	UP_SEQ_FEATURE	repeat:LRR 5	5	2.52525	0.167557	ISLR, OPTC, LRRC8D, LRRN3, RNH1	185	210	18012	2.31815	1	0.999348	93.164		Category	Term	Count	%	PValue	Genes	List Total	Pop Hits	Pop Total	Fold Enrichment	Bonferroni	Benjamini	FDR
	SMART	SM00369:LRR_TYP	4	2.0202	0.183767	ISLR, OPTC, LRRC8D, LRRN3	89	175	10425	2.67737	1	0.979731	89.3163		UP_SEQ_FEATURE	zinc finger region:C2H2-type 3	5	3.28947	0.135578	KLF6, KLF9, REST, MYNN, ZFP37	137	261	18012	2.51867	1	0.999987	86.766
	UP_SEQ_FEATURE	repeat:LRR 12	3	1.51515	0.193209	LRRC8D, LRRN3, RNH1	185	79	18012	3.6973	1	0.99967	95.6755		UP_SEQ_FEATURE	zinc finger region:C2H2-type 1	5	3.28947	0.138276	KLF6, KLF9, REST, MYNN, ZFP37	137	263	18012	2.49951	1	0.999932	87.328
	INTERPRO	IPR001611:Leucine-rich repeat	5	2.52525	0.194405	ISLR, OPTC, LRRC8D, LRRN3, RNH1	182	259	20594	2.18444	1	0.999058	95.1953		UP_SEQ_FEATURE	zinc finger region:C2H2-type 2	5	3.28947	0.145116	KLF6, KLF9, REST, MYNN, ZFP37	137	268	18012	2.45288	1	0.999828	88.6551
	UP_KEYWORDS	Leucine-rich repeat	5	2.52525	0.194987	ISLR, OPTC, LRRC8D, LRRN3, RNH1	189	275	22680	2.18182	1	0.653677	93.6769		UP_SEQ_FEATURE	zinc finger region:C2H2-type 8	3	1.97368	0.226696	REST, MYNN, ZFP37	137	119	18012	3.31448	1	0.999525	97.1804
	INTERPRO	IPR003591:Leucine-rich repeat, typical subtype	4	2.0202	0.199552	ISLR, OPTC, LRRC8D, LRRN3	182	175	20594	2.58637	1	0.998721	95.6088		UP_SEQ_FEATURE	zinc finger region:C2H2-type 7	3	1.97368	0.254591	REST, MYNN, ZFP37	137	129	18012	3.05755	1	0.999703	98.3068
	UP_SEQ_FEATURE	repeat:LRR 4	5	2.52525	0.204983	ISLR, OPTC, LRRC8D, LRRN3, RNH1	185	228	18012	2.13514	1	0.999674	96.5124		UP_SEQ_FEATURE	zinc finger region:C2H2-type 6	3	1.97368	0.318913	REST, MYNN, ZFP37	137	152	18012	2.59489	1	0.999741	99.5162
	UP_SEQ_FEATURE	repeat:LRR 11	3	1.51515	0.226841	LRRC8D, LRRN3, RNH1	185	88	18012	3.31916	1	0.999666	97.6805		GOTERM_MF_DIRECT	GO:0003676~nucleic acid binding	11	7.23684	0.38401	TNFRSF22, DDX58, KLF6, KLF9, RBM19, EXD2, RBM38, REST, MYNN, RBMX, ZFP37	125	1237	17446	1.24111	1	0.993882	99.8372
	UP_SEQ_FEATURE	repeat:LRR 3	5	2.52525	0.259561	ISLR, OPTC, LRRC8D, LRRN3, RNH1	185	253	18012	1.92415	1	0.999858	98.7678		UP_SEQ_FEATURE	zinc finger region:C2H2-type 5	3	1.97368	0.431763	REST, MYNN, ZFP37	137	194	18012	2.03311	1	0.99997	99.9609
	UP_SEQ_FEATURE	repeat:LRR 10	3	1.51515	0.283571	LRRC8D, LRRN3, RNH1	185	103	18012	2.83579	1	0.999582	99.2393		UP_SEQ_FEATURE	zinc finger region:C2H2-type 4	3	1.97368	0.484528	REST, MYNN, ZFP37	137	215	18012	1.83453	1	0.999991	99.9899
	UP_SEQ_FEATURE	repeat:LRR 1	5	2.52525	0.307596	ISLR, OPTC, LRRC8D, LRRN3, RNH1	185	274	18012	1.77668	1	0.999511	99.5381		INTERPRO	IPR007087:Zinc finger, C2H2	6	3.94737	0.538452	KLF6, KLF9, REST, TRIM23, MYNN, ZFP37	138	731	20594	1.22489	1	0.999991	99.9967
	UP_SEQ_FEATURE	repeat:LRR 2	5	2.52525	0.307596	ISLR, OPTC, LRRC8D, LRRN3, RNH1	185	274	18012	1.77668	1	0.999511	99.5381		INTERPRO	IPR013087:Zinc finger C2H2-type/integrase DNA-binding domain	5	3.28947	0.634143	KLF6, KLF9, REST, MYNN, ZFP37	138	652	20594	1.14442	1	0.999999	99.9999
	UP_SEQ_FEATURE	repeat:LRR 9	3	1.51515	0.358461	LRRC8D, LRRN3, RNH1	185	123	18012	2.37469	1	0.999811	99.8487		GOTERM_MF_DIRECT	GO:0003677~DNA binding	13	8.55263	0.672381	H1F0, POLR2H, KLF6, HMGB2, KLF9, NFYB, FOXO3, REST, ZFP37, DDX58, DLX1, GTF3C6, MYNN	125	1847	17446	0.982341	1	0.99991	100
	UP_SEQ_FEATURE	repeat:LRR 8	3	1.51515	0.398499	LRRC8D, LRRN3, RNH1	185	134	18012	2.17975	1	0.999863	99.9411		INTERPRO	IPR015880:Zinc finger, C2H2-like	5	3.28947	0.681289	KLF6, KLF9, REST, MYNN, ZFP37	138	693	20594	1.07671	1	1	100
	UP_SEQ_FEATURE	repeat:LRR 7	3	1.51515	0.487351	LRRC8D, LRRN3, RNH1	185	158	18012	1.84865	1	0.999969	99.9943		SMART	SM00355:ZnF_C2H2	5	3.28947	0.681929	KLF6, KLF9, REST, MYNN, ZFP37	70	693	10425	1.07452	1	1	99.9995
															UP_KEYWORDS	Zinc-finger	8	5.26316	0.875563	KLF6, PLEKHF2, KLF9, REST, NFXL1, TRIM23, MYNN, ZFP37	145	1565	22680	0.799559	1	0.992814	100
	Annotation Cluster 27	Enrichment Score: 0.5498426980657318
	Category	Term	Count	%	PValue	Genes	List Total	Pop Hits	Pop Total	Fold Enrichment	Bonferroni	Benjamini	FDR		Annotation Cluster 24	Enrichment Score: 0.42109431290550986
	KEGG_PATHWAY	mmu04612:Antigen processing and presentation	5	2.52525	0.0107292	H2-Q2, H2-M10.1, CREB1, NFYC, NFYA	82	82	7691	5.71907	0.851821	0.379565	12.4095		Category	Term	Count	%	PValue	Genes	List Total	Pop Hits	Pop Total	Fold Enrichment	Bonferroni	Benjamini	FDR
	UP_KEYWORDS	Activator	12	6.06061	0.0152857	EGR1, SREBF1, EYA1, HNRNPUL1, XBP1, CREB1, CDK8, NFYC, NFYA, NSD1, NR2C2, STAT3	189	624	22680	2.30769	0.966251	0.136999	17.8053		UP_KEYWORDS	Thiol protease	3	1.97368	0.209224	SENP2, USPL1, USP25	145	134	22680	3.5018	1	0.608967	94.4502
	GOTERM_MF_DIRECT	GO:0044212~transcription regulatory region DNA binding	7	3.53535	0.02547	EGR1, SREBF1, XBP1, CREB1, NFYC, NFYA, STAT3	169	233	17446	3.10135	0.999959	0.814667	30.1487		GOTERM_MF_DIRECT	GO:0008234~cysteine-type peptidase activity	3	1.97368	0.265034	SENP2, USPL1, USP25	125	141	17446	2.96953	1	0.973849	98.3101
	GOTERM_BP_DIRECT	GO:0006366~transcription from RNA polymerase II promoter	4	2.0202	0.151587	EGR1, XBP1, CREB1, STAT3	177	138	18082	2.96111	1	0.99703	92.6993		UP_KEYWORDS	Hydrolase	13	8.55263	0.352694	USPL1, IRGM1, NIT2, EXD2, SIRT1, SENP2, DDX58, GBA2, PTP4A1, CPA2, ZMPSTE24, USP25, UBLCP1	145	1646	22680	1.23535	1	0.759114	99.5287
	GOTERM_BP_DIRECT	GO:0045893~positive regulation of transcription, DNA-templated	9	4.54545	0.200057	EGR1, SREBF1, EYA1, CREB1, NFYC, NFYA, NSD1, STAT3, F2R	177	576	18082	1.59622	1	0.999062	97.1383		GOTERM_MF_DIRECT	GO:0016787~hydrolase activity	13	8.55263	0.407568	USPL1, IRGM1, NIT2, EXD2, SIRT1, SENP2, DDX58, GBA2, PTP4A1, CPA2, ZMPSTE24, USP25, UBLCP1	125	1533	17446	1.18355	1	0.995058	99.9029
	GOTERM_MF_DIRECT	GO:0001077~transcriptional activator activity, RNA polymerase II core promoter proximal region sequence-specific binding	5	2.52525	0.262935	EGR1, SREBF1, NFYC, NFYA, STAT3	169	270	17446	1.91168	1	0.994481	98.5632		UP_KEYWORDS	Protease	5	3.28947	0.452093	SENP2, USPL1, CPA2, ZMPSTE24, USP25	145	542	22680	1.44293	1	0.825656	99.9395
	UP_KEYWORDS	Transcription	19	9.59596	0.279887	SREBF1, EGR1, CREB1, CDK8, NFYC, CTNND1, CRCP, NFYA, LPIN1, STAT3, NR2C2, ATRX, EYA1, HNRNPUL1, XBP1, GTF2IRD1, PRIM2, KDM4A, NSD1	189	1859	22680	1.22647	1	0.777966	98.4696		GOTERM_MF_DIRECT	GO:0008233~peptidase activity	5	3.28947	0.501642	SENP2, USPL1, CPA2, ZMPSTE24, USP25	125	516	17446	1.3524	1	0.997505	99.9902
	KEGG_PATHWAY	mmu05152:Tuberculosis	4	2.0202	0.283051	RAB5B, CREB1, NFYC, NFYA	82	176	7691	2.13165	1	0.868786	98.3213		GOTERM_BP_DIRECT	GO:0006508~proteolysis	5	3.28947	0.62403	SENP2, USPL1, CPA2, ZMPSTE24, USP25	134	582	18082	1.15928	1	0.999998	100
	UP_SEQ_FEATURE	domain:Leucine-zipper	3	1.51515	0.30246	SREBF1, XBP1, CREB1	185	108	18012	2.7045	1	0.999573	99.4854
	GOTERM_BP_DIRECT	GO:0045944~positive regulation of transcription from RNA polymerase II promoter	12	6.06061	0.376194	ATRX, EGR1, SREBF1, EYA1, XBP1, CREB1, NFYC, NFYA, LPIN1, GLP1R, NR2C2, STAT3	177	995	18082	1.23206	1	0.999956	99.9454		Annotation Cluster 25	Enrichment Score: 0.3756802453629516
	GOTERM_MF_DIRECT	GO:0008134~transcription factor binding	5	2.52525	0.419128	EGR1, CREB1, NFYC, NFYA, STAT3	169	342	17446	1.50922	1	0.998961	99.9476		Category	Term	Count	%	PValue	Genes	List Total	Pop Hits	Pop Total	Fold Enrichment	Bonferroni	Benjamini	FDR
	UP_KEYWORDS	Transcription regulation	17	8.58586	0.42242	SREBF1, EGR1, CREB1, CDK8, CTNND1, NFYC, NFYA, LPIN1, STAT3, NR2C2, ATRX, EYA1, HNRNPUL1, XBP1, GTF2IRD1, KDM4A, NSD1	189	1799	22680	1.13396	1	0.866368	99.9076		UP_KEYWORDS	mRNA processing	4	2.63158	0.309423	CLP1, MAGOH, RBM38, RBMX	145	307	22680	2.03796	1	0.729285	98.9541
	GOTERM_MF_DIRECT	GO:0000978~RNA polymerase II core promoter proximal region sequence-specific DNA binding	5	2.52525	0.455568	SREBF1, CREB1, NFYC, NFYA, STAT3	169	359	17446	1.43775	1	0.999417	99.9787		GOTERM_BP_DIRECT	GO:0006397~mRNA processing	4	2.63158	0.423232	CLP1, MAGOH, RBM38, RBMX	134	322	18082	1.67628	1	0.999839	99.9833
	GOTERM_MF_DIRECT	GO:0003700~transcription factor activity, sequence-specific DNA binding	10	5.05051	0.479411	EGR1, SREBF1, ZFP599, XBP1, GTF2IRD1, CREB1, NFYC, NFYA, NR2C2, STAT3	169	883	17446	1.16909	1	0.999461	99.9886		UP_KEYWORDS	mRNA splicing	3	1.97368	0.451582	MAGOH, RBM38, RBMX	145	240	22680	1.95517	1	0.830111	99.9388
	UP_KEYWORDS	Ubl conjugation	14	7.07071	0.480265	HMGN2, CREB1, WNK1, AURKB, LPIN1, ATRX, EYA1, HNRNPUL1, RGS3, XBP1, RPLP0, GTF2IRD1, KDM4A, NSD1	189	1505	22680	1.11628	1	0.887123	99.9759		GOTERM_BP_DIRECT	GO:0008380~RNA splicing	3	1.97368	0.531387	MAGOH, RBM38, RBMX	134	241	18082	1.67975	1	0.99998	99.9994
	UP_SEQ_FEATURE	DNA-binding region:Basic motif	3	1.51515	0.481562	SREBF1, XBP1, CREB1	185	156	18012	1.87235	1	0.999973	99.9933
	GOTERM_BP_DIRECT	GO:0006351~transcription, DNA-templated	19	9.59596	0.570991	SREBF1, EGR1, CREB1, CDK8, NFYC, CTNND1, CRCP, NFYA, LPIN1, STAT3, NR2C2, ATRX, EYA1, HNRNPUL1, XBP1, GTF2IRD1, PRIM2, KDM4A, NSD1	177	1885	18082	1.02971	1	0.999999	99.9999		Annotation Cluster 26	Enrichment Score: 0.2806627242640753
	GOTERM_MF_DIRECT	GO:0043565~sequence-specific DNA binding	7	3.53535	0.573583	EGR1, SREBF1, XBP1, CREB1, NFYA, NR2C2, STAT3	169	633	17446	1.14157	1	0.999764	99.9993		Category	Term	Count	%	PValue	Genes	List Total	Pop Hits	Pop Total	Fold Enrichment	Bonferroni	Benjamini	FDR
	UP_KEYWORDS	DNA-binding	13	6.56566	0.685276	ATRX, EGR1, SREBF1, HMGN2, HIST1H1C, XBP1, GTF2IRD1, CREB1, PRIM2, NFYC, NFYA, NR2C2, STAT3	189	1604	22680	0.972569	1	0.963228	100		GOTERM_CC_DIRECT	GO:0005765~lysosomal membrane	3	1.97368	0.467369	DRAM2, IRGM1, TRIM23	133	234	19662	1.89532	1	0.970524	99.9644
	GOTERM_BP_DIRECT	GO:0006355~regulation of transcription, DNA-templated	21	10.6061	0.723868	SREBF1, EGR1, CREB1, CDK8, NFYC, CTNND1, NFYA, ZFP788, LPIN1, STAT3, NR2C2, ATRX, EYA1, ZFP81, ZFP599, HNRNPUL1, XBP1, GTF2IRD1, 1700048O20RIK, KDM4A, NSD1	177	2279	18082	0.941344	1	1	100		UP_KEYWORDS	Lysosome	3	1.97368	0.470531	DRAM2, IRGM1, TRIM23	145	249	22680	1.8845	1	0.837456	99.9603
	GOTERM_CC_DIRECT	GO:0005654~nucleoplasm	17	8.58586	0.735379	SREBF1, EGR1, CREB1, RNH1, CDK8, BNIP3, NFYC, NFYA, AURKB, STAT3, NR2C2, HDGFRP3, REC8, HNRNPUL1, RGS3, GTF2IRD1, GDF11	185	1935	19662	0.933736	1	0.995309	100		GOTERM_CC_DIRECT	GO:0005764~lysosome	3	1.97368	0.65428	DRAM2, IRGM1, TRIM23	133	331	19662	1.33989	1	0.994672	99.9998
	UP_KEYWORDS	Nucleus	35	17.6768	0.770259	HMGN2, STYX, NFYC, CTNND1, CRCP, AURKB, NFYA, NAP1L5, NR2C2, HDGFRP3, PPP1R16B, XBP1, RPLP0, SREBF1, EGR1, GINS2, EBP, HIST1H1C, CREB1, AGBL5, CDK8, TXNDC9, LPIN1, STAT3, ATE1, ATRX, REC8, EYA1, RGS3, HNRNPUL1, GTF2IRD1, BIVM, KDM4A, NSD1, ALG14	189	4534	22680	0.926334	1	0.982485	100
	GOTERM_MF_DIRECT	GO:0003677~DNA binding	14	7.07071	0.913605	ATRX, EGR1, SREBF1, HMGN2, RABGAP1, HIST1H1C, XBP1, CREB1, GTF2IRD1, PRIM2, NFYC, NFYA, NR2C2, STAT3	169	1847	17446	0.782475	1	1	100		Annotation Cluster 27	Enrichment Score: 0.13549461394257778
															Category	Term	Count	%	PValue	Genes	List Total	Pop Hits	Pop Total	Fold Enrichment	Bonferroni	Benjamini	FDR
	Annotation Cluster 28	Enrichment Score: 0.5064475836550218													UP_KEYWORDS	Zinc	16	10.5263	0.354782	KLF6, KLF9, UBA5, REST, NFXL1, TRIM23, SIRT1, ZFP37, DDX58, PLEKHF2, TIMM8A1, CPA2, ZMPSTE24, MYNN, CAR6, NMNAT1	145	2099	22680	1.19229	1	0.755464	99.547
	Category	Term	Count	%	PValue	Genes	List Total	Pop Hits	Pop Total	Fold Enrichment	Bonferroni	Benjamini	FDR		GOTERM_MF_DIRECT	GO:0008270~zinc ion binding	7	4.60526	0.783294	DDX58, TIMM8A1, CPA2, NFXL1, TRIM23, CAR6, ZFP37	125	1075	17446	0.908815	1	0.999994	100
	SMART	SM00008:HormR	3	1.51515	0.0172364	ADCYAP1R1, GLP1R, SCTR	89	24	10425	14.6419	0.811588	0.565935	17.4277		UP_KEYWORDS	Zinc-finger	8	5.26316	0.875563	KLF6, PLEKHF2, KLF9, REST, NFXL1, TRIM23, MYNN, ZFP37	145	1565	22680	0.799559	1	0.992814	100
	INTERPRO	IPR001879:GPCR, family 2, extracellular hormone receptor domain	3	1.51515	0.0249995	ADCYAP1R1, GLP1R, SCTR	182	28	20594	12.1236	0.999975	0.929489	29.9185		UP_KEYWORDS	Metal-binding	18	11.8421	0.884576	KLF6, KLF9, UBA5, REST, NFXL1, TRIM23, SIRT1, EXTL2, ZFP37, DDX58, PLEKHF2, TIMM8A1, CPA2, ZMPSTE24, DYRK3, NEK4, MYNN, CAR6	145	3395	22680	0.829293	1	0.993574	100
	INTERPRO	IPR017983:GPCR, family 2, secretin-like, conserved site	3	1.51515	0.0302319	ADCYAP1R1, GLP1R, SCTR	182	31	20594	10.9504	0.999997	0.923657	35.0188		GOTERM_MF_DIRECT	GO:0046872~metal ion binding	17	11.1842	0.976379	KLF6, KLF9, UBA5, REST, TRIM23, SIRT1, EXTL2, ZFP37, DDX58, PLEKHF2, TIMM8A1, CPA2, ZMPSTE24, DYRK3, NEK4, MYNN, CAR6	125	3355	17446	0.7072	1	1	100
	INTERPRO	IPR000832:GPCR, family 2, secretin-like	3	1.51515	0.0618101	ADCYAP1R1, GLP1R, SCTR	182	46	20594	7.3796	1	0.988386	59.1774
	INTERPRO	IPR017981:GPCR, family 2-like	3	1.51515	0.092295	ADCYAP1R1, GLP1R, SCTR	182	58	20594	5.85279	1	0.993729	74.3285		Annotation Cluster 28	Enrichment Score: 0.12227191939626934
	GOTERM_MF_DIRECT	GO:0004871~signal transducer activity	9	4.54545	0.287031	GPR22, GPR85, TMEM9B, ADCYAP1R1, GNG5, GLP1R, STAT3, F2R, SCTR	169	648	17446	1.43376	1	0.995032	99.095		Category	Term	Count	%	PValue	Genes	List Total	Pop Hits	Pop Total	Fold Enrichment	Bonferroni	Benjamini	FDR
	GOTERM_BP_DIRECT	GO:0007166~cell surface receptor signaling pathway	4	2.0202	0.359289	ADCYAP1R1, TSPAN17, GLP1R, SCTR	177	219	18082	1.8659	1	0.999947	99.9165		GOTERM_CC_DIRECT	GO:0005615~extracellular space	12	7.89474	0.429535	WNT5A, VEGFC, USPL1, HMGB2, SERPINF1, LY96, CPA2, CNOT1, RBMX, DEFB4, CAR6, GHR	133	1504	19662	1.17953	1	0.970427	99.9154
	KEGG_PATHWAY	mmu04080:Neuroactive ligand-receptor interaction	4	2.0202	0.582564	ADCYAP1R1, GLP1R, F2R, SCTR	82	285	7691	1.31639	1	0.972569	99.9978		UP_KEYWORDS	Secreted	12	7.89474	0.507208	TNFRSF22, WNT5A, VEGFC, HMGB2, SERPINF1, FAM3C, LY96, CPA2, SPATA6, DEFB4, CAR6, GHR	145	1685	22680	1.11393	1	0.850611	99.9836
	GOTERM_BP_DIRECT	GO:0007165~signal transduction	12	6.06061	0.684125	GPR22, GPR85, TIAM1, RGS3, NDRG4, ADCYAP1R1, SMOC1, OCRL, GLP1R, STAT3, F2R, SCTR	177	1255	18082	0.976811	1	1	100		UP_KEYWORDS	Disulfide bond	20	13.1579	0.616896	WNT5A, TXNIP, TNFRSF22, GCNT4, HMGB2, SGK1, TNFRSF23, FAM3C, LY96, FAM69A, EXTL2, LGR4, VEGFC, TIMM8A1, PTP4A1, PDGFRA, CPA2, DEFB4, CAR6, GHR	145	3124	22680	1.00137	1	0.912175	99.9993
	GOTERM_MF_DIRECT	GO:0004888~transmembrane signaling receptor activity	3	1.51515	0.811306	ADCYAP1R1, GLP1R, SCTR	169	316	17446	0.980039	1	0.999994	100		GOTERM_CC_DIRECT	GO:0005576~extracellular region	12	7.89474	0.637762	TNFRSF22, WNT5A, VEGFC, HMGB2, SERPINF1, FAM3C, LY96, CPA2, SPATA6, DEFB4, CAR6, GHR	133	1753	19662	1.01199	1	0.994065	99.9997
	GOTERM_BP_DIRECT	GO:0007186~G-protein coupled receptor signaling pathway	9	4.54545	0.995022	GPR22, GPR85, GPR180, RGS3, ADCYAP1R1, GNG5, GLP1R, F2R, SCTR	177	1706	18082	0.538935	1	1	100		UP_SEQ_FEATURE	disulfide bond	13	8.55263	0.97398	TNFRSF22, TNFRSF23, LY96, FAM3C, EXTL2, VEGFC, TIMM8A1, PTP4A1, CPA2, PDGFRA, CAR6, DEFB4, GHR	137	2510	18012	0.680943	1	1	100
	UP_KEYWORDS	Transducer	7	3.53535	0.997872	GPR22, GPR85, ADCYAP1R1, GNG5, GLP1R, F2R, SCTR	189	1801	22680	0.466408	1	0.999999	100		UP_KEYWORDS	Glycoprotein	17	11.1842	0.979027	WNT5A, TNFRSF22, TOR1AIP2, GCNT4, TNFRSF23, LY96, RBMX, CD24A, EXTL2, LGR4, VEGFC, MC1R, SERPINF1, PDGFRA, BAMBI, CAR6, GHR	145	3815	22680	0.696995	1	0.999814	100
	UP_KEYWORDS	G-protein coupled receptor	6	3.0303	0.999077	GPR22, GPR85, ADCYAP1R1, GLP1R, F2R, SCTR	189	1741	22680	0.413555	1	1	100		UP_SEQ_FEATURE	signal peptide	16	10.5263	0.98485	WNT5A, TNFRSF23, LY96, FAM3C, JTB, CD24A, LGR4, VEGFC, SERPINF1, PDGFRA, CPA2, SPATA6, BAMBI, DEFB4, CAR6, GHR	137	3124	18012	0.673365	1	1	100
	UP_KEYWORDS	Receptor	10	5.05051	0.999607	GPR22, GPR85, PTPN3, ADCYAP1R1, CRCP, NSD1, GLP1R, NR2C2, F2R, SCTR	189	2613	22680	0.459242	1	1	100		UP_KEYWORDS	Signal	20	13.1579	0.987912	H1F0, WNT5A, TNFRSF23, LY96, FAM3C, PCDHB4, JTB, CD24A, EXTL2, LGR4, VEGFC, SERPINF1, SLC35B4, PDGFRA, CPA2, SPATA6, BAMBI, DEFB4, CAR6, GHR	145	4543	22680	0.688593	1	0.999938	100
	GOTERM_MF_DIRECT	GO:0004930~G-protein coupled receptor activity	6	3.0303	0.999885	GPR22, GPR85, ADCYAP1R1, GLP1R, F2R, SCTR	169	1749	17446	0.354136	1	1	100		UP_SEQ_FEATURE	glycosylation site:N-linked (GlcNAc...)	16	10.5263	0.997846	WNT5A, TNFRSF22, TOR1AIP2, TNFRSF23, LY96, CD24A, EXTL2, LGR4, VEGFC, GBA2, MC1R, SERPINF1, PDGFRA, BAMBI, CAR6, GHR	137	3563	18012	0.590399	1	1	100
	INTERPRO	IPR000276:G protein-coupled receptor, rhodopsin-like	3	1.51515	0.999976	GPR22, GPR85, F2R	182	1458	20594	0.232827	1	1	100
	INTERPRO	IPR017452:GPCR, rhodopsin-like, 7TM	3	1.51515	0.999997	GPR22, GPR85, F2R	182	1708	20594	0.198748	1	1	100		Annotation Cluster 29	Enrichment Score: 0.08497410577097213
															Category	Term	Count	%	PValue	Genes	List Total	Pop Hits	Pop Total	Fold Enrichment	Bonferroni	Benjamini	FDR
	Annotation Cluster 29	Enrichment Score: 0.3889025324017784													GOTERM_CC_DIRECT	GO:0016020~membrane	46	30.2632	0.671965	TNFRSF22, GCNT4, BBS5, TNFRSF23, FAM69A, STK17B, ARF6, CNOT1, FOXO3, DAAM1, NFXL1, EXTL2, CD24A, LGR4, PIGM, MC1R, LANCL2, SLC35B4, INSIG1, RAB11B, SPRED2, ZMPSTE24, GHR, TOR1AIP2, IRGM1, SGK1, JTB, LIN7C, TRIM23, RBMX, AGTRAP, SENP2, DDX58, GBA2, RAB32, VEGFC, DRAM2, RAB30, PLEKHF2, PTP4A1, PDGFRA, RBM19, NOP58, BAMBI, PIP4K2A, PPP1R15A	133	6998	19662	0.971762	1	0.995326	99.9999
	Category	Term	Count	%	PValue	Genes	List Total	Pop Hits	Pop Total	Fold Enrichment	Bonferroni	Benjamini	FDR		GOTERM_CC_DIRECT	GO:0005886~plasma membrane	29	19.0789	0.855108	TNFRSF22, BBS5, TNFRSF23, STK17B, ARF6, DAAM1, CD24A, LGR4, MYD88, MC1R, LANCL2, SPRED2, RAB11B, NUP35, GHR, IRGM1, SGK1, KLF9, PIK3CB, PCDHB4, LIN7C, AGTRAP, DDX58, DRAM2, PTP4A1, PDGFRA, 2610301B20RIK, BAMBI, PIP4K2A	133	4874	19662	0.879607	1	0.999798	100
	UP_SEQ_FEATURE	metal ion-binding site:Iron (heme axial ligand)	3	1.51515	0.32501	HMOX2, CYB5B, CYP20A1	185	114	18012	2.56216	1	0.999615	99.6818		UP_KEYWORDS	Membrane	46	30.2632	0.967631	TNFRSF22, GCNT4, BBS5, TNFRSF23, FAM69A, FAM3C, STK17B, ARF6, NFXL1, EXTL2, CD24A, LGR4, PIGM, MC1R, LANCL2, SLC35B4, INSIG1, RAB11B, SPRED2, ZMPSTE24, NUP35, GHR, TOR1AIP2, 5730471H19RIK, SGK1, IRGM1, PCDHB4, JTB, LIN7C, EXD2, TRIM23, AGTRAP, SENP2, DDX58, GBA2, RAB32, DLX1, DRAM2, RAB30, PLEKHF2, TIMM8A1, PTP4A1, PDGFRA, BAMBI, PIP4K2A, PPP1R15A	145	8683	22680	0.828635	1	0.999556	100
	UP_KEYWORDS	Heme	3	1.51515	0.415324	HMOX2, CYB5B, CYP20A1	189	171	22680	2.10526	1	0.864833	99.8921
	GOTERM_MF_DIRECT	GO:0020037~heme binding	3	1.51515	0.504671	HMOX2, CYB5B, CYP20A1	169	175	17446	1.76967	1	0.999524	99.9943		Annotation Cluster 30	Enrichment Score: 0.03579670350507852
															Category	Term	Count	%	PValue	Genes	List Total	Pop Hits	Pop Total	Fold Enrichment	Bonferroni	Benjamini	FDR
	Annotation Cluster 30	Enrichment Score: 0.37243115490831064													GOTERM_BP_DIRECT	GO:0007165~signal transduction	8	5.26316	0.824159	WNT5A, PLCL2, MYD88, MC1R, SYDE2, LANCL2, RASSF8, LGR4	134	1255	18082	0.860177	1	1	100
	Category	Term	Count	%	PValue	Genes	List Total	Pop Hits	Pop Total	Fold Enrichment	Bonferroni	Benjamini	FDR		GOTERM_MF_DIRECT	GO:0004871~signal transducer activity	3	1.97368	0.947625	PLCL2, MC1R, LGR4	125	648	17446	0.646148	1	1	100
	UP_KEYWORDS	Zymogen	4	2.0202	0.259447	ADAM10, CPE, TPP1, BACE2	189	213	22680	2.25352	1	0.762241	97.8146		UP_KEYWORDS	Transducer	3	1.97368	0.999913	PLCL2, MC1R, LGR4	145	1801	22680	0.260545	1	1	100
	UP_KEYWORDS	Protease	7	3.53535	0.294394	ADAM10, CPE, TPP1, BACE2, AGBL5, CAPN2, PCSK6	189	542	22680	1.54982	1	0.777802	98.8189
	UP_KEYWORDS	Metalloprotease	3	1.51515	0.334575	ADAM10, CPE, AGBL5	189	143	22680	2.51748	1	0.815629	99.44		Annotation Cluster 31	Enrichment Score: 0.001970674883733452
	GOTERM_MF_DIRECT	GO:0008237~metallopeptidase activity	3	1.51515	0.460342	ADAM10, CPE, AGBL5	169	160	17446	1.93558	1	0.999343	99.9812		Category	Term	Count	%	PValue	Genes	List Total	Pop Hits	Pop Total	Fold Enrichment	Bonferroni	Benjamini	FDR
	GOTERM_MF_DIRECT	GO:0008233~peptidase activity	6	3.0303	0.557425	ADAM10, CPE, TPP1, BACE2, AGBL5, CAPN2	169	516	17446	1.20036	1	0.999777	99.9988		UP_KEYWORDS	Membrane	46	30.2632	0.967631	TNFRSF22, GCNT4, BBS5, TNFRSF23, FAM69A, FAM3C, STK17B, ARF6, NFXL1, EXTL2, CD24A, LGR4, PIGM, MC1R, LANCL2, SLC35B4, INSIG1, RAB11B, SPRED2, ZMPSTE24, NUP35, GHR, TOR1AIP2, 5730471H19RIK, SGK1, IRGM1, PCDHB4, JTB, LIN7C, EXD2, TRIM23, AGTRAP, SENP2, DDX58, GBA2, RAB32, DLX1, DRAM2, RAB30, PLEKHF2, TIMM8A1, PTP4A1, PDGFRA, BAMBI, PIP4K2A, PPP1R15A	145	8683	22680	0.828635	1	0.999556	100
	KEGG_PATHWAY	mmu05010:Alzheimer's disease	3	1.51515	0.560181	ADAM10, BACE2, CAPN2	82	177	7691	1.58971	1	0.97116	99.9958		UP_SEQ_FEATURE	topological domain:Extracellular	9	5.92105	0.996639	TNFRSF22, GBA2, MC1R, PDGFRA, JTB, BAMBI, LGR4, GHR, AGTRAP	137	2256	18012	0.524499	1	1	100
	GOTERM_BP_DIRECT	GO:0006508~proteolysis	6	3.0303	0.672844	ADAM10, CPE, TPP1, BACE2, AGBL5, CAPN2	177	582	18082	1.05318	1	1	100		UP_SEQ_FEATURE	topological domain:Cytoplasmic	12	7.89474	0.997845	TNFRSF22, GBA2, PIGM, MC1R, INSIG1, PDGFRA, JTB, BAMBI, EXTL2, LGR4, GHR, AGTRAP	137	2880	18012	0.54781	1	1	100
															UP_SEQ_FEATURE	glycosylation site:N-linked (GlcNAc...)	16	10.5263	0.997846	WNT5A, TNFRSF22, TOR1AIP2, TNFRSF23, LY96, CD24A, EXTL2, LGR4, VEGFC, GBA2, MC1R, SERPINF1, PDGFRA, BAMBI, CAR6, GHR	137	3563	18012	0.590399	1	1	100
	Annotation Cluster 31	Enrichment Score: 0.33064647111643586													UP_KEYWORDS	Receptor	6	3.94737	0.999867	TNFRSF22, TNFRSF23, MC1R, PDGFRA, LGR4, GHR	145	2613	22680	0.359159	1	1	100
	Category	Term	Count	%	PValue	Genes	List Total	Pop Hits	Pop Total	Fold Enrichment	Bonferroni	Benjamini	FDR		UP_SEQ_FEATURE	transmembrane region	17	11.1842	0.999893	TNFRSF22, TOR1AIP2, FAM69A, JTB, EXTL2, LGR4, AGTRAP, GBA2, DRAM2, PIGM, MC1R, INSIG1, SLC35B4, PDGFRA, ZMPSTE24, BAMBI, GHR	137	4312	18012	0.518336	1	1	100
	INTERPRO	IPR011011:Zinc finger, FYVE/PHD-type	3	1.51515	0.336208	ATRX, KDM4A, NSD1	182	136	20594	2.49604	1	0.999959	99.6831		UP_KEYWORDS	Transmembrane helix	23	15.1316	0.999993	TNFRSF22, TOR1AIP2, 5730471H19RIK, GCNT4, FAM3C, FAM69A, PCDHB4, JTB, EXD2, NFXL1, EXTL2, LGR4, AGTRAP, DRAM2, DLX1, PIGM, MC1R, SLC35B4, INSIG1, PDGFRA, ZMPSTE24, BAMBI, GHR	145	6938	22680	0.518524	1	1	100
	UP_KEYWORDS	Chromatin regulator	4	2.0202	0.388062	ATRX, EYA1, KDM4A, NSD1	189	270	22680	1.77778	1	0.849767	99.8073		UP_KEYWORDS	Transmembrane	23	15.1316	0.999994	TNFRSF22, TOR1AIP2, 5730471H19RIK, GCNT4, FAM3C, FAM69A, PCDHB4, JTB, EXD2, NFXL1, EXTL2, LGR4, AGTRAP, DRAM2, DLX1, PIGM, MC1R, SLC35B4, INSIG1, PDGFRA, ZMPSTE24, BAMBI, GHR	145	6955	22680	0.517256	1	1	100
	GOTERM_BP_DIRECT	GO:0016569~covalent chromatin modification	4	2.0202	0.484262	ATRX, EYA1, KDM4A, NSD1	177	266	18082	1.53621	1	0.999995	99.9974		GOTERM_CC_DIRECT	GO:0016021~integral component of membrane	24	15.7895	0.999998	TNFRSF22, TOR1AIP2, 5730471H19RIK, GCNT4, FAM3C, FAM69A, PCDHB4, JTB, EXD2, NFXL1, EXTL2, LGR4, AGTRAP, GBA2, DRAM2, DLX1, PIGM, MC1R, SLC35B4, INSIG1, PDGFRA, ZMPSTE24, BAMBI, GHR	133	6878	19662	0.515852	1	1	100
	INTERPRO	IPR013083:Zinc finger, RING/FYVE/PHD-type	4	2.0202	0.753053	ATRX, ZFPL1, KDM4A, NSD1	182	445	20594	1.01711	1	1	100
	Annotation Cluster 32	Enrichment Score: 0.31055383830195576
	Category	Term	Count	%	PValue	Genes	List Total	Pop Hits	Pop Total	Fold Enrichment	Bonferroni	Benjamini	FDR
	GOTERM_BP_DIRECT	GO:0055085~transmembrane transport	7	3.53535	0.145166	SLC25A30, KCNAB1, SFXN1, ABCC1, CLCN6, TPCN1, SLC43A3	177	364	18082	1.96458	1	0.997392	91.7681
	GOTERM_BP_DIRECT	GO:0006811~ion transport	6	3.0303	0.675776	KCNAB1, LRRC8D, WNK1, SFXN1, CLCN6, TPCN1	177	584	18082	1.04957	1	1	100
	UP_KEYWORDS	Ion transport	5	2.52525	0.75798	KCNAB1, LRRC8D, SFXN1, CLCN6, TPCN1	189	619	22680	0.969305	1	0.981713	100
	UP_KEYWORDS	Ion channel	3	1.51515	0.769943	KCNAB1, LRRC8D, TPCN1	189	336	22680	1.07143	1	0.983296	100
	Annotation Cluster 33	Enrichment Score: 0.29733942028548677
	Category	Term	Count	%	PValue	Genes	List Total	Pop Hits	Pop Total	Fold Enrichment	Bonferroni	Benjamini	FDR
	GOTERM_MF_DIRECT	GO:0004693~cyclin-dependent protein serine/threonine kinase activity	3	1.51515	0.0422891	CDK19, CDK8, CDK16	169	34	17446	9.1086	1	0.847716	45.169
	UP_SEQ_FEATURE	active site:Proton acceptor	10	5.05051	0.301818	HSD17B11, CDK19, ACAA2, PECR, ALDOC, CDK8, WNK1, AURKB, ACAT2, CDK16	185	710	18012	1.3713	1	0.99968	99.4784
	INTERPRO	IPR008271:Serine/threonine-protein kinase, active site	5	2.52525	0.336261	CDK19, CDK8, WNK1, AURKB, CDK16	182	333	20594	1.69901	1	0.999928	99.6834
	UP_KEYWORDS	Kinase	8	4.0404	0.370814	CDK19, PTPN3, CDK8, WNK1, AURKB, CDK16, PIK3R3, AGK	189	707	22680	1.35785	1	0.83801	99.7255
	SMART	SM00220:S_TKc	5	2.52525	0.400194	CDK19, CDK8, WNK1, AURKB, CDK16	89	380	10425	1.54125	1	0.999719	99.6411
	UP_KEYWORDS	Serine/threonine-protein kinase	5	2.52525	0.43312	CDK19, CDK8, WNK1, AURKB, CDK16	189	405	22680	1.48148	1	0.870892	99.9272
	UP_KEYWORDS	ATP-binding	13	6.56566	0.457489	CDK19, KIF5C, WNK1, CDK8, AURKB, ATP13A3, RIMKLA, ATRX, HSP90B1, ABCC1, CLCN6, CDK16, AGK	189	1363	22680	1.14453	1	0.881822	99.9584
	GOTERM_BP_DIRECT	GO:0006468~protein phosphorylation	7	3.53535	0.491383	CDK19, ADAM10, CREB1, CDK8, WNK1, AURKB, CDK16	177	576	18082	1.24151	1	0.999994	99.9979
	GOTERM_BP_DIRECT	GO:0016310~phosphorylation	7	3.53535	0.55078	CDK19, CDK8, WNK1, AURKB, CDK16, AGK, STAT3	177	612	18082	1.16848	1	0.999998	99.9997
	GOTERM_MF_DIRECT	GO:0004674~protein serine/threonine kinase activity	5	2.52525	0.593559	CDK19, CDK8, WNK1, AURKB, CDK16	169	428	17446	1.20597	1	0.999727	99.9996
	UP_KEYWORDS	Nucleotide-binding	15	7.57576	0.598405	CDK19, RAB5B, KIF5C, WNK1, CDK8, AURKB, ATP13A3, RIMKLA, ATRX, HSP90B1, ABCC1, CLCN6, CDK16, AGK, RAB27A	189	1754	22680	1.02623	1	0.938432	99.9991
	GOTERM_MF_DIRECT	GO:0016301~kinase activity	7	3.53535	0.634896	CDK19, CDK8, WNK1, AURKB, CDK16, PIK3R3, AGK	169	674	17446	1.07213	1	0.999813	99.9999
	INTERPRO	IPR000719:Protein kinase, catalytic domain	5	2.52525	0.666479	CDK19, CDK8, WNK1, AURKB, CDK16	182	515	20594	1.09858	1	1	100
	INTERPRO	IPR017441:Protein kinase, ATP binding site	4	2.0202	0.676089	CDK19, CDK8, AURKB, CDK16	182	394	20594	1.14877	1	1	100
	UP_SEQ_FEATURE	binding site:ATP	6	3.0303	0.714681	CDK19, HSP90B1, CDK8, WNK1, AURKB, CDK16	185	583	18012	1.00201	1	1	100
	INTERPRO	IPR011009:Protein kinase-like domain	5	2.52525	0.723706	CDK19, CDK8, WNK1, AURKB, CDK16	182	556	20594	1.01757	1	1	100
	GOTERM_MF_DIRECT	GO:0004672~protein kinase activity	5	2.52525	0.756263	CDK19, CDK8, WNK1, AURKB, CDK16	169	531	17446	0.972041	1	0.999981	100
	UP_SEQ_FEATURE	domain:Protein kinase	5	2.52525	0.75795	CDK19, CDK8, WNK1, AURKB, CDK16	185	502	18012	0.969743	1	1	100
	UP_SEQ_FEATURE	nucleotide phosphate-binding region:ATP	9	4.54545	0.773502	ATRX, CDK19, KIF5C, CDK8, WNK1, AURKB, CLCN6, CDK16, RIMKLA	185	963	18012	0.909927	1	1	100
	GOTERM_MF_DIRECT	GO:0005524~ATP binding	13	6.56566	0.793915	CDK19, KIF5C, WNK1, CDK8, AURKB, ATP13A3, RIMKLA, ATRX, HSP90B1, ABCC1, CLCN6, CDK16, AGK	169	1507	17446	0.890511	1	0.999992	100
	GOTERM_MF_DIRECT	GO:0000166~nucleotide binding	15	7.57576	0.902057	CDK19, RAB5B, WNK1, CDK8, CRCP, AURKB, ATP13A3, RIMKLA, ATRX, HSP90B1, ABCC1, CLCN6, CDK16, AGK, RAB27A	169	1936	17446	0.799825	1	1	100
	Annotation Cluster 34	Enrichment Score: 0.2589472116417936
	Category	Term	Count	%	PValue	Genes	List Total	Pop Hits	Pop Total	Fold Enrichment	Bonferroni	Benjamini	FDR
	UP_KEYWORDS	Cell junction	7	3.53535	0.469051	SYT1, LIMS1, TIAM1, MPDZ, CRIPT, CDK16, PARVB	189	661	22680	1.2708	1	0.88267	99.9684
	GOTERM_CC_DIRECT	GO:0045202~synapse	6	3.0303	0.51252	SYT1, TIAM1, MPDZ, CRIPT, CTNND1, CDK16	185	505	19662	1.26275	1	0.971233	99.9907
	UP_KEYWORDS	Synapse	4	2.0202	0.573874	SYT1, MPDZ, CRIPT, CDK16	189	357	22680	1.34454	1	0.9315	99.9981
	GOTERM_CC_DIRECT	GO:0030054~cell junction	7	3.53535	0.667518	SYT1, LIMS1, TIAM1, MPDZ, CRIPT, CDK16, PARVB	185	718	19662	1.03617	1	0.992134	99.9999
	Annotation Cluster 35	Enrichment Score: 0.10798725790333932
	Category	Term	Count	%	PValue	Genes	List Total	Pop Hits	Pop Total	Fold Enrichment	Bonferroni	Benjamini	FDR
	SMART	SM00408:IGc2	3	1.51515	0.609851	ISLR, LRRN3, FSTL4	89	242	10425	1.45208	1	0.999988	99.9969
	INTERPRO	IPR003598:Immunoglobulin subtype 2	3	1.51515	0.630205	ISLR, LRRN3, FSTL4	182	242	20594	1.40273	1	1	99.9999
	INTERPRO	IPR013783:Immunoglobulin-like fold	8	4.0404	0.85516	ISLR, H2-Q2, KDELC1, H2-M10.1, LRRN3, FSTL4, ASTN2, FNDC3B	182	1099	20594	0.823686	1	1	100
	UP_KEYWORDS	Immunoglobulin domain	3	1.51515	0.910728	ISLR, LRRN3, FSTL4	189	481	22680	0.748441	1	0.997094	100
	INTERPRO	IPR007110:Immunoglobulin-like domain	5	2.52525	0.963656	ISLR, H2-Q2, H2-M10.1, LRRN3, FSTL4	182	920	20594	0.614967	1	1	100
	Annotation Cluster 36	Enrichment Score: 0.06754542561813749
	Category	Term	Count	%	PValue	Genes	List Total	Pop Hits	Pop Total	Fold Enrichment	Bonferroni	Benjamini	FDR
	SMART	SM00349:KRAB	4	2.0202	0.603649	ZFP81, ZFP599, 1700048O20RIK, ZFP788	89	367	10425	1.27667	1	0.999997	99.9963
	INTERPRO	IPR001909:Krueppel-associated box	4	2.0202	0.639697	ZFP81, ZFP599, 1700048O20RIK, ZFP788	182	373	20594	1.21345	1	1	99.9999
	INTERPRO	IPR013087:Zinc finger C2H2-type/integrase DNA-binding domain	4	2.0202	0.928873	EGR1, ZFP81, ZFP599, ZFP788	182	652	20594	0.694195	1	1	100
	SMART	SM00355:ZnF_C2H2	4	2.0202	0.938069	EGR1, ZFP81, ZFP599, ZFP788	89	693	10425	0.676103	1	1	100
	INTERPRO	IPR015880:Zinc finger, C2H2-like	4	2.0202	0.945584	EGR1, ZFP81, ZFP599, ZFP788	182	693	20594	0.653125	1	1	100
	UP_KEYWORDS	Zinc-finger	9	4.54545	0.951733	ATRX, EGR1, ZFP81, ZFP599, ZFPL1, KDM4A, ZFP788, NSD1, NR2C2	189	1565	22680	0.690096	1	0.999288	100
	INTERPRO	IPR007087:Zinc finger, C2H2	4	2.0202	0.957758	EGR1, ZFP81, ZFP599, ZFP788	182	731	20594	0.619173	1	1	100
	GOTERM_MF_DIRECT	GO:0003676~nucleic acid binding	6	3.0303	0.99361	EGR1, ZFP81, ZFP599, ENPP3, 1700048O20RIK, ZFP788	169	1237	17446	0.500715	1	1	100
	Annotation Cluster 37	Enrichment Score: 0.06359983956806442
	Category	Term	Count	%	PValue	Genes	List Total	Pop Hits	Pop Total	Fold Enrichment	Bonferroni	Benjamini	FDR
	UP_KEYWORDS	Cell division	3	1.51515	0.816636	CDK19, AURKB, REEP3	189	372	22680	0.967742	1	0.988848	100
	GOTERM_BP_DIRECT	GO:0051301~cell division	3	1.51515	0.882055	CDK19, AURKB, REEP3	177	374	18082	0.819451	1	1	100
	UP_KEYWORDS	Cell cycle	4	2.0202	0.894697	CDK19, RABGAP1, AURKB, REEP3	189	626	22680	0.766773	1	0.996167	100

## Sheet: S5
Supplementary Table S5. List of DEGs identified by Affymetrix array analysis of N2a cells with knockdown of Grp94.
ID	Gene Symbol	Gene Description	P. value	Adj. P. values	Regulation	FC Absolute	FC	Log FC
10606792	Nxf7	nuclear RNA export factor 7	2.85e-06	0.000409137	down	3.08582	-3.08582	-1.62565
10518751	Car6	carbonic anhydrase 6	0.000226	0.00205654	down	2.90509	-2.90509	-1.53858
10371482	Hsp90b1	heat shock protein 90, beta (Grp94), member 1	1.12e-06	0.000332049	down	2.8693	-2.8693	-1.5207
10350630	Fam129a	family with sequence similarity 129, member A	2.36e-05	0.000733877	down	2.78509	-2.78509	-1.47773
10503023	Cth	cystathionase (cystathionine gamma-lyase)	2.49e-07	0.000257796	down	2.75636	-2.75636	-1.46277
10498024	Slc7a11	solute carrier family 7 (cationic amino acid transporter, y+ system), member 11	1.28e-05	0.000589	down	2.45485	-2.45485	-1.29563
10466712	Mamdc2	MAM domain containing 2	2.73e-05	0.000786119	down	2.42658	-2.42658	-1.27892
10462912	Lgi1	leucine-rich repeat LGI family, member 1	7.27e-05	0.00125809	down	2.38816	-2.38816	-1.2559
10360684	Ephx1	epoxide hydrolase 1, microsomal	1.34e-06	0.000333549	down	2.37598	-2.37598	-1.24852
10379153	Aldoc	aldolase C, fructose-bisphosphate	9.93e-06	0.000539917	down	2.35982	-2.35982	-1.23868
10568785	Bnip3	BCL2/adenovirus E1B interacting protein 3	3.05e-05	0.000823373	down	2.22551	-2.22551	-1.15413
10552945	Gys1	glycogen synthase 1, muscle	1.41e-05	0.000601013	down	2.1769	-2.1769	-1.12228
10509590	Pla2g2e	phospholipase A2, group IIE	6.28e-07	0.000257796	down	2.10183	-2.10183	-1.07165
10419578	Ndrg2	N-myc downstream regulated gene 2	6.36e-05	0.00118751	down	2.09766	-2.09766	-1.06878
10526559	Ache	acetylcholinesterase	3.85e-06	0.000419229	down	2.05007	-2.05007	-1.03568
10577792	Plekha2	pleckstrin homology domain-containing, family A (phosphoinositide binding specific) member 2	1.39e-06	0.000333549	down	2.05003	-2.05003	-1.03564
10547807	Eno2	enolase 2, gamma neuronal	2.21e-05	0.000732978	down	2.04107	-2.04107	-1.02933
10371332	Aldh1l2	aldehyde dehydrogenase 1 family, member L2	7.55e-06	0.000487529	down	2.02696	-2.02696	-1.01932
10554240	Isg20	interferon-stimulated protein	0.00023	0.00207256	down	2.00605	-2.00605	-1.00435
10498053	4930583H14Rik	RIKEN cDNA 4930583H14 gene	9.11e-05	0.00139207	down	1.99905	-1.99905	-0.999316
10409369	Sncb	synuclein, beta	7.75e-06	0.000492277	down	1.9977	-1.9977	-0.998341
10472846	Pdk1	pyruvate dehydrogenase kinase, isoenzyme 1	7.5e-05	0.00127539	down	1.98532	-1.98532	-0.989375
10605986	Slc7a3	solute carrier family 7 (cationic amino acid transporter, y+ system), member 3	5.61e-06	0.000457579	down	1.9851	-1.9851	-0.989209
10458589	Prelid2	PRELI domain containing 2	4.38e-05	0.00097519	down	1.97851	-1.97851	-0.984417
10350003	Cyb5r1	cytochrome b5 reductase 1	6.49e-06	0.00047184	down	1.96613	-1.96613	-0.97536
10426208	Adm2	adrenomedullin 2	1.86e-05	0.000669377	down	1.9612	-1.9612	-0.971737
10419198	Ero1l	ERO1-like (S. cerevisiae)	1.87e-05	0.000669377	down	1.96118	-1.96118	-0.971724
10554693	Stard5	StAR-related lipid transfer (START) domain containing 5	7e-07	0.000257796	down	1.92258	-1.92258	-0.943042
10488608	Trib3	tribbles homolog 3 (Drosophila)	6.63e-06	0.00047184	down	1.92155	-1.92155	-0.942267
10484488	P2rx3	purinergic receptor P2X, ligand-gated ion channel, 3	2.29e-05	0.000733877	down	1.91093	-1.91093	-0.934276
10444890	Ier3	immediate early response 3	0.000165	0.00178173	down	1.90524	-1.90524	-0.929975
10423505	Cmbl	carboxymethylenebutenolidase-like (Pseudomonas)	1.99e-06	0.000376142	down	1.84142	-1.84142	-0.880822
10578515	Ankrd37	ankyrin repeat domain 37	7.66e-05	0.00128907	down	1.831	-1.831	-0.872628
10578515	Lrp2bp	Lrp2 binding protein	7.66e-05	0.00128907	down	1.831	-1.831	-0.872628
10456005	Cd74	CD74 antigen (invariant polypeptide of major histocompatibility complex, class II antigen-associated)	0.000211	0.00199864	down	1.81877	-1.81877	-0.862961
10416181	Stc1	stanniocalcin 1	2.78e-06	0.000409137	down	1.81276	-1.81276	-0.858185
10425287	Kdelr3	KDEL (Lys-Asp-Glu-Leu) endoplasmic reticulum protein retention receptor 3	0.000103	0.00146667	down	1.80431	-1.80431	-0.851446
10566743	Trim66	tripartite motif-containing 66	1.93e-05	0.000675767	down	1.79711	-1.79711	-0.845681
10474229	Cd59a	CD59a antigen	0.000535	0.00333295	down	1.78833	-1.78833	-0.838612
10474229	Cd59b	CD59b antigen	0.000535	0.00333295	down	1.78833	-1.78833	-0.838612
10411595	Naip2	NLR family, apoptosis inhibitory protein 2	0.000159	0.00176096	down	1.77391	-1.77391	-0.826937
10443494	Pi16	peptidase inhibitor 16	4.37e-06	0.000419229	down	1.77354	-1.77354	-0.826628
10568369	Cox6a2	cytochrome c oxidase, subunit VI a, polypeptide 2	2.55e-05	0.000757865	down	1.77343	-1.77343	-0.82654
10400941	Dhrs7	dehydrogenase/reductase (SDR family) member 7	2.49e-06	0.000409137	down	1.77093	-1.77093	-0.82451
10507594	Slc2a1	solute carrier family 2 (facilitated glucose transporter), member 1	3.58e-05	0.000905043	down	1.76853	-1.76853	-0.822555
10383502	Slc16a3	solute carrier family 16 (monocarboxylic acid transporters), member 3	1.63e-05	0.0006479	down	1.76526	-1.76526	-0.819883
10445442	Gtpbp2	GTP binding protein 2	2.61e-05	0.000765167	down	1.748	-1.748	-0.805705
10349319	Sctr	secretin receptor	0.000121	0.00156167	down	1.7462	-1.7462	-0.804216
10504504	Grhpr	glyoxylate reductase/hydroxypyruvate reductase	7.98e-06	0.000495705	down	1.74384	-1.74384	-0.802266
10494085	Selenbp2	selenium binding protein 2	0.000524	0.00329932	down	1.74374	-1.74374	-0.802189
10393887	Pycr1	pyrroline-5-carboxylate reductase 1	7.56e-07	0.000257796	down	1.74147	-1.74147	-0.800306
10477179	Cox4i2	cytochrome c oxidase subunit IV isoform 2	1.04e-05	0.000547818	down	1.73582	-1.73582	-0.795618
10461423	Fads3	fatty acid desaturase 3	0.000176	0.00182449	down	1.73464	-1.73464	-0.794636
10556302	Ampd3	adenosine monophosphate deaminase 3	5.81e-07	0.000257796	down	1.73304	-1.73304	-0.793307
10471721	Ptgs1	prostaglandin-endoperoxide synthase 1	4.24e-06	0.000419229	down	1.72916	-1.72916	-0.790069
10567995	Nupr1	nuclear protein 1	5.25e-06	0.000455258	down	1.72275	-1.72275	-0.784713
10437205	Pcp4	Purkinje cell protein 4	2.91e-07	0.000257796	down	1.7138	-1.7138	-0.777196
10494114	Selenbp1	selenium binding protein 1	0.000103	0.00146667	down	1.69823	-1.69823	-0.76403
10388430	Serpinf1	serine (or cysteine) peptidase inhibitor, clade F, member 1	9.55e-05	0.00141914	down	1.69691	-1.69691	-0.762914
10493990	S100a11	S100 calcium binding protein A11 (calgizzarin)	1.81e-05	0.00065882	down	1.69439	-1.69439	-0.760769
10432492	Faim2	Fas apoptotic inhibitory molecule 2	2.24e-05	0.000732978	down	1.69253	-1.69253	-0.759178
10586744	Anxa2	annexin A2	5.02e-05	0.00104918	down	1.6919	-1.6919	-0.758645
10399379	Pgk1	phosphoglycerate kinase 1	4.27e-06	0.000419229	down	1.6864	-1.6864	-0.753948
10400304	Egln3	EGL nine homolog 3 (C. elegans)	8.89e-05	0.00136642	down	1.67069	-1.67069	-0.740444
10568792	Stk32c	serine/threonine kinase 32C	0.000221	0.00203678	down	1.6668	-1.6668	-0.73708
10581266	Tppp3	tubulin polymerization-promoting protein family member 3	2.84e-06	0.000409137	down	1.66051	-1.66051	-0.731629
10381776	Mapt	microtubule-associated protein tau	5.65e-06	0.000457579	down	1.65951	-1.65951	-0.730754
10369290	Ddit4	DNA-damage-inducible transcript 4	1.27e-05	0.000589	down	1.65741	-1.65741	-0.72893
10506188	Pgm2	phosphoglucomutase 2	3.94e-05	0.000937438	down	1.64995	-1.64995	-0.722418
10364102	Chchd10	coiled-coil-helix-coiled-coil-helix domain containing 10	0.000118	0.00155391	down	1.64551	-1.64551	-0.718532
10551836	Cox7a1	cytochrome c oxidase, subunit VIIa 1	0.00014	0.00166128	down	1.63868	-1.63868	-0.712538
10418921	Sncg	synuclein, gamma	1.11e-05	0.000561851	down	1.63628	-1.63628	-0.71042
10561335	Prkcz	protein kinase C, zeta	9.81e-05	0.001446	down	1.63329	-1.63329	-0.707777
10548892	Arhgdib	Rho, GDP dissociation inhibitor (GDI) beta	2.09e-06	0.000376142	down	1.63268	-1.63268	-0.707244
10370376	Pfkl	phosphofructokinase, liver, B-type	6.5e-06	0.00047184	down	1.62907	-1.62907	-0.704052
10465494	1700019N12Rik	RIKEN cDNA 1700019N12 gene	0.000195	0.00190272	down	1.62896	-1.62896	-0.703951
10563338	Ppp1r15a	protein phosphatase 1, regulatory (inhibitor) subunit 15A	0.000875	0.00434749	down	1.62888	-1.62888	-0.703884
10443690	Glp1r	glucagon-like peptide 1 receptor	0.000201	0.00194661	down	1.62488	-1.62488	-0.70033
10452118	Lonp1	lon peptidase 1, mitochondrial	4.74e-07	0.000257796	down	1.62353	-1.62353	-0.699134
10499873	Prr9	proline rich 9	0.00015	0.001705	down	1.6235	-1.6235	-0.699105
10573626	Gpt2	glutamic pyruvate transaminase (alanine aminotransferase) 2	1.98e-05	0.000682363	down	1.61197	-1.61197	-0.688822
10443463	Cdkn1a	cyclin-dependent kinase inhibitor 1A (P21)	1.7e-05	0.0006479	down	1.60396	-1.60396	-0.681637
10540472	Bhlhe40	basic helix-loop-helix family, member e40	0.00013	0.00162287	down	1.58734	-1.58734	-0.66661
10563077	Rcn3	reticulocalbin 3, EF-hand calcium binding domain	8.36e-05	0.0013289	down	1.57748	-1.57748	-0.657619
10493548	Pmvk	phosphomevalonate kinase	6.82e-05	0.0012412	down	1.57492	-1.57492	-0.655282
10523297	Ccng2	cyclin G2	0.000824	0.00418901	down	1.57409	-1.57409	-0.654517
10407481	Pfkp	phosphofructokinase, platelet	7.6e-06	0.000487529	down	1.57378	-1.57378	-0.654238
10537146	Akr1b8	aldo-keto reductase family 1, member B8	2.98e-05	0.000807842	down	1.56502	-1.56502	-0.646177
10432675	I730030J21Rik	RIKEN cDNA I730030J21 gene	8.26e-05	0.0013214	down	1.56357	-1.56357	-0.64484
10554969	Odz4	odd Oz/ten-m homolog 4 (Drosophila)	4.35e-05	0.00097519	down	1.56192	-1.56192	-0.643319
10436500	Gbe1	glucan (1,4-alpha-), branching enzyme 1	0.000144	0.00166306	down	1.56072	-1.56072	-0.642214
10384961	Stc2	stanniocalcin 2	7.52e-06	0.000487529	down	1.55775	-1.55775	-0.639468
10392910	C630004H02Rik	RIKEN cDNA C630004H02 gene	0.000139	0.00166128	down	1.55285	-1.55285	-0.634918
10477649	Acss2	acyl-CoA synthetase short-chain family member 2	2.5e-05	0.000746429	down	1.55158	-1.55158	-0.63374
10415248	Pck2	phosphoenolpyruvate carboxykinase 2 (mitochondrial)	0.000103	0.00146667	down	1.55043	-1.55043	-0.63267
10382136	1810010H24Rik	RIKEN cDNA 1810010H24 gene	0.000538	0.0033356	down	1.54974	-1.54974	-0.632024
10472923	Ak3l1	adenylate kinase 3-like 1	3.95e-05	0.000937438	down	1.54903	-1.54903	-0.631365
10531737	Hpse	heparanase	0.00102005	0.00471726	down	1.54878	-1.54878	-0.631131
10585803	Stra6	stimulated by retinoic acid gene 6	3.07e-06	0.000409137	down	1.54345	-1.54345	-0.626157
10560719	2210010C17Rik	RIKEN cDNA 2210010C17 gene	0.000127	0.00159155	down	1.53604	-1.53604	-0.619217
10377431	Vamp2	vesicle-associated membrane protein 2	6.95e-06	0.000481789	down	1.53428	-1.53428	-0.617557
10507218	Mknk1	MAP kinase-interacting serine/threonine kinase 1	5.04e-07	0.000257796	down	1.53363	-1.53363	-0.61695
10492860	Gm9790	predicted gene 9790	0.00277724	0.00842011	down	1.53306	-1.53306	-0.616416
10492860	Higd1a	HIG1 domain family, member 1A	0.00277724	0.00842011	down	1.53306	-1.53306	-0.616416
10419416	3632451O06Rik	RIKEN cDNA 3632451O06 gene	0.000705	0.0038481	down	1.53061	-1.53061	-0.61411
10562192	Fxyd5	FXYD domain-containing ion transport regulator 5	9.52e-05	0.00141914	down	1.52731	-1.52731	-0.610998
10560709	Pvr	poliovirus receptor	3.45e-05	0.000887006	down	1.52677	-1.52677	-0.610479
10411611	Naip5	NLR family, apoptosis inhibitory protein 5	0.00120392	0.00515656	down	1.52263	-1.52263	-0.606568
10411611	Naip7	NLR family, apoptosis inhibitory protein 7	0.00120392	0.00515656	down	1.52263	-1.52263	-0.606568
10531544	Paqr3	progestin and adipoQ receptor family member III	0.000413	0.00286491	down	1.52051	-1.52051	-0.604557
10411622	Naip6	NLR family, apoptosis inhibitory protein 6	0.000113	0.00154457	down	1.51961	-1.51961	-0.603702
10547641	Slc2a3	solute carrier family 2 (facilitated glucose transporter), member 3	2.37e-05	0.000733877	down	1.51905	-1.51905	-0.603172
10565315	Fah	fumarylacetoacetate hydrolase	7.26e-06	0.000487529	down	1.51799	-1.51799	-0.602166
10461878	Prune2	prune homolog 2 (Drosophila)	0.00137349	0.00555265	down	1.51531	-1.51531	-0.59961
10391540	Mpp2	membrane protein, palmitoylated 2 (MAGUK p55 subfamily member 2)	0.000208	0.00198766	down	1.51456	-1.51456	-0.598897
10373600	Mettl7b	methyltransferase like 7B	0.000205	0.0019677	down	1.51315	-1.51315	-0.597551
10563441	Emp3	epithelial membrane protein 3	0.000116	0.00154643	down	1.5121	-1.5121	-0.596557
10366951	Ndufa4l2	NADH dehydrogenase (ubiquinone) 1 alpha subcomplex, 4-like 2	0.000573	0.00344704	down	1.51162	-1.51162	-0.596099
10467139	Lipa	lysosomal acid lipase A	3.7e-05	0.000918479	down	1.51113	-1.51113	-0.595629
10579331	Gdf15	growth differentiation factor 15	0.000158	0.00175288	down	1.5098	-1.5098	-0.594361
10566632	Cyb5r2	cytochrome b5 reductase 2	0.000366	0.00266739	down	1.50809	-1.50809	-0.592727
10566632	Ppfibp2	PTPRF interacting protein, binding protein 2 (liprin beta 2)	0.000366	0.00266739	down	1.50809	-1.50809	-0.592727
10409278	Nfil3	nuclear factor, interleukin 3, regulated	3.25e-05	0.000862982	down	1.50658	-1.50658	-0.591278
10427125	Igfbp6	insulin-like growth factor binding protein 6	0.00022	0.00203678	down	1.50299	-1.50299	-0.587835
10467599	Slit1	slit homolog 1 (Drosophila)	0.000235	0.00209144	down	1.5023	-1.5023	-0.587175
10448004	1600012H06Rik	RIKEN cDNA 1600012H06 gene	5.84e-06	0.000459775	down	1.5006	-1.5006	-0.585538
10448004	Phf10	PHD finger protein 10	5.84e-06	0.000459775	down	1.5006	-1.5006	-0.585538
10572897	Hmox1	heme oxygenase (decycling) 1	0.000118	0.00155391	down	1.49982	-1.49982	-0.584788
10397966	Otub2	OTU domain, ubiquitin aldehyde binding 2	4.77e-05	0.00101996	down	1.4989	-1.4989	-0.5839
10560919	Atp1a3	ATPase, Na+/K+ transporting, alpha 3 polypeptide	3.39e-06	0.000409137	down	1.49653	-1.49653	-0.581621
10545958	Anxa4	annexin A4	0.000456	0.00306476	down	1.49541	-1.49541	-0.580542
10429140	Ndrg1	N-myc downstream regulated gene 1	0.000329	0.00252858	down	1.49373	-1.49373	-0.578922
10505998	Fggy	FGGY carbohydrate kinase domain containing	0.000963	0.00459785	down	1.49279	-1.49279	-0.578008
10534075	Psph	phosphoserine phosphatase	4.46e-05	0.000982869	down	1.49249	-1.49249	-0.57772
10555235	Arrb1	arrestin, beta 1	7.18e-05	0.00125052	down	1.49173	-1.49173	-0.576983
10465820	Gng3	guanine nucleotide binding protein (G protein), gamma 3	0.000942	0.00453771	down	1.4915	-1.4915	-0.576765
10361091	Atf3	activating transcription factor 3	0.000116	0.00154643	down	1.48537	-1.48537	-0.57082
10439881	5330426P16Rik	RIKEN cDNA 5330426P16 gene	3.29e-05	0.0008665	down	1.48339	-1.48339	-0.568893
10506893	Nrd1	nardilysin, N-arginine dibasic convertase, NRD convertase 1	0.000282	0.00230111	down	1.48303	-1.48303	-0.568544
10506893	Osbpl9	oxysterol binding protein-like 9	0.000282	0.00230111	down	1.48303	-1.48303	-0.568544
10494551	Acp6	acid phosphatase 6, lysophosphatidic	0.000233	0.00208798	down	1.48271	-1.48271	-0.568234
10438708	Masp1	mannan-binding lectin serine peptidase 1	0.000373	0.00269117	down	1.48193	-1.48193	-0.56748
10439276	Fam162a	family with sequence similarity 162, member A	0.000265	0.00223269	down	1.48072	-1.48072	-0.566299
10391084	Hap1	huntingtin-associated protein 1	6.67e-06	0.00047184	down	1.48063	-1.48063	-0.566207
10425623	Csdc2	cold shock domain containing C2, RNA binding	0.000734	0.0039215	down	1.48057	-1.48057	-0.566155
10491825	3110057O12Rik	RIKEN cDNA 3110057O12 gene	5.15e-05	0.00106132	down	1.47611	-1.47611	-0.561796
10558227	Acadsb	acyl-Coenzyme A dehydrogenase, short/branched chain	0.000141	0.00166306	down	1.47608	-1.47608	-0.561775
10501222	Gstm2	glutathione S-transferase, mu 2	1.21e-05	0.00058071	down	1.46912	-1.46912	-0.554954
10474972	Chac1	ChaC, cation transport regulator-like 1 (E. coli)	7.46e-05	0.00127529	down	1.46267	-1.46267	-0.548609
10351792	Slamf9	SLAM family member 9	0.00169159	0.00628428	down	1.46251	-1.46251	-0.548449
10455374	Stk32a	serine/threonine kinase 32A	3.19e-07	0.000257796	down	1.46117	-1.46117	-0.547122
10570516	Kbtbd11	kelch repeat and BTB (POZ) domain containing 11	0.00013	0.00162287	down	1.46117	-1.46117	-0.54712
10412481	2410127L17Rik	RIKEN cDNA 2410127L17 gene	0.000247	0.00214232	down	1.46105	-1.46105	-0.547007
10531370	Naaa	N-acylethanolamine acid amidase	3.7e-05	0.000918479	down	1.461	-1.461	-0.546955
10491820	Gm2011	predicted gene 2011	0.00014	0.00166128	down	1.45969	-1.45969	-0.545661
10483324	Scn9a	sodium channel, voltage-gated, type IX, alpha	0.00097	0.00460824	down	1.45941	-1.45941	-0.545386
10446084	Kdm4b	lysine (K)-specific demethylase 4B	1.5e-05	0.000622981	down	1.45925	-1.45925	-0.545231
10566454	Prkcdbp	protein kinase C, delta binding protein	0.00017	0.00180267	down	1.4564	-1.4564	-0.54241
10550833	Zfp180	zinc finger protein 180	9.87e-06	0.000539917	down	1.45613	-1.45613	-0.542135
10576062	Jph3	junctophilin 3	0.000124	0.0015722	down	1.45612	-1.45612	-0.542129
10434698	Fetub	fetuin beta	0.00018	0.00185409	down	1.45584	-1.45584	-0.541853
10382956	Tmc8	transmembrane channel-like gene family 8	0.000115	0.00154643	down	1.45256	-1.45256	-0.538596
10432032	Vdr	vitamin D receptor	0.000561	0.00342252	down	1.45203	-1.45203	-0.538072
10438626	Etv5	ets variant gene 5	0.000122	0.00156213	down	1.45168	-1.45168	-0.537719
10420216	Sdr39u1	short chain dehydrogenase/reductase family 39U, member 1	0.000183	0.00186131	down	1.45095	-1.45095	-0.536998
10405343	Tspan17	tetraspanin 17	0.000191	0.00188642	down	1.44859	-1.44859	-0.534652
10373407	Esyt1	extended synaptotagmin-like protein 1	7.48e-06	0.000487529	down	1.4475	-1.4475	-0.533564
10517250	Extl1	exostoses (multiple)-like 1	1.66e-05	0.0006479	down	1.44614	-1.44614	-0.532206
10415332	Rec8	REC8 homolog (yeast)	9.99e-08	0.000257796	down	1.44462	-1.44462	-0.530691
10391103	Jup	junction plakoglobin	0.000461	0.00307919	down	1.44429	-1.44429	-0.530358
10358982	Mr1	major histocompatibility complex, class I-related	0.0001	0.00145923	down	1.44295	-1.44295	-0.529026
10373113	Kif5a	kinesin family member 5A	4.95e-05	0.00104127	down	1.44226	-1.44226	-0.528334
10523547	Agpat9	1-acylglycerol-3-phosphate O-acyltransferase 9	1.71e-05	0.0006479	down	1.44105	-1.44105	-0.527116
10495332	1700013F07Rik	RIKEN cDNA 1700013F07 gene	0.00146449	0.00579507	down	1.43846	-1.43846	-0.524521
10393573	Lgals3bp	lectin, galactoside-binding, soluble, 3 binding protein	0.000161	0.001768	down	1.43839	-1.43839	-0.524458
10585932	Pkm2	pyruvate kinase, muscle	6.16e-06	0.00047184	down	1.43766	-1.43766	-0.523721
10528015	Steap1	six transmembrane epithelial antigen of the prostate 1	0.00215812	0.00732017	down	1.43742	-1.43742	-0.523482
10427095	Tenc1	tensin like C1 domain-containing phosphatase	1.91e-05	0.000675767	down	1.43617	-1.43617	-0.522224
10532472	Ulk1	Unc-51 like kinase 1 (C. elegans)	0.000108	0.00149836	down	1.43585	-1.43585	-0.521903
10545588	Hk2	hexokinase 2	0.00024	0.0021013	down	1.43554	-1.43554	-0.521592
10400137	Dnajb9	DnaJ (Hsp40) homolog, subfamily B, member 9	0.000326	0.00251148	down	1.42901	-1.42901	-0.515017
10514128	Ttc39b	tetratricopeptide repeat domain 39B	0.000151	0.00170738	down	1.42848	-1.42848	-0.514477
10512265	2310028H24Rik	RIKEN cDNA 2310028H24 gene	0.000291	0.00235379	down	1.42654	-1.42654	-0.512524
10382376	Ttyh2	tweety homolog 2 (Drosophila)	0.000152	0.00170974	down	1.42421	-1.42421	-0.510162
10373452	Gm129	predicted gene 129	0.000304	0.00241375	down	1.42353	-1.42353	-0.509468
10594800	Fam63b	family with sequence similarity 63, member B	0.00353791	0.00972511	down	1.42124	-1.42124	-0.507147
10586591	Car12	carbonic anyhydrase 12	3.41e-06	0.000409137	down	1.4204	-1.4204	-0.506298
10451213	Rsph9	radial spoke head 9 homolog (Chlamydomonas)	0.00100037	0.00468647	down	1.419	-1.419	-0.504872
10382106	Gm885	predicted gene 885	0.00158627	0.00601897	down	1.41851	-1.41851	-0.504379
10410115	1110018J18Rik	RIKEN cDNA 1110018J18 gene	0.000954	0.00456497	down	1.41828	-1.41828	-0.504147
10493189	Mef2d	myocyte enhancer factor 2D	0.00853604	0.0165782	down	1.4168	-1.4168	-0.50264
10554574	Hdgfrp3	hepatoma-derived growth factor, related protein 3	8.22e-05	0.00131825	down	1.41536	-1.41536	-0.501171
10554574	Tm6sf1	transmembrane 6 superfamily member 1	8.22e-05	0.00131825	down	1.41536	-1.41536	-0.501171
10584674	Mcam	melanoma cell adhesion molecule	5.16e-06	0.000455258	down	1.41211	-1.41211	-0.497857
10529741	Rab28	RAB28, member RAS oncogene family	0.000334	0.00254886	down	1.41211	-1.41211	-0.497854
10514275	Ptplad2	protein tyrosine phosphatase-like A domain containing 2	0.00122717	0.00521023	down	1.41209	-1.41209	-0.49783
10484856	Olfr1259	olfactory receptor 1259	0.00110015	0.00491602	down	1.41159	-1.41159	-0.497323
10385118	Dock2	dedicator of cyto-kinesis 2	0.00012	0.00155808	down	1.40961	-1.40961	-0.495295
10457729	Dsc1	desmocollin 1	0.000253	0.00217977	down	1.40745	-1.40745	-0.493081
10515399	Plk3	polo-like kinase 3 (Drosophila)	0.000157	0.00174477	down	1.40634	-1.40634	-0.491941
10495830	Sec24d	Sec24 related gene family, member D (S. cerevisiae)	2.24e-05	0.000732978	down	1.4056	-1.4056	-0.491185
10372091	3200002M19Rik	RIKEN cDNA 3200002M19 gene	5.95e-07	0.000257796	down	1.40533	-1.40533	-0.490907
10372091	Gm6843	predicted pseudogene 6843	5.95e-07	0.000257796	down	1.40533	-1.40533	-0.490907
10427235	Prr13	proline rich 13	1.74e-05	0.0006479	down	1.40216	-1.40216	-0.487652
10498952	Gucy1a3	guanylate cyclase 1, soluble, alpha 3	0.000226	0.00205654	down	1.39997	-1.39997	-0.485396
10461237	Bscl2	Bernardinelli-Seip congenital lipodystrophy 2 homolog (human)	0.000135	0.0016472	down	1.39993	-1.39993	-0.485355
10587829	Plod2	procollagen lysine, 2-oxoglutarate 5-dioxygenase 2	0.000251	0.0021712	down	1.39831	-1.39831	-0.48368
10460157	Cpt1a	carnitine palmitoyltransferase 1a, liver	9.2e-06	0.000527494	down	1.39726	-1.39726	-0.482601
10399478	Lpin1	lipin 1	9.48e-06	0.000534095	down	1.3972	-1.3972	-0.482541
10547830	Tpi1	triosephosphate isomerase 1	0.000101	0.00146667	down	1.39597	-1.39597	-0.481272
10582664	2310022B05Rik	RIKEN cDNA 2310022B05 gene	0.000566	0.00342686	down	1.39545	-1.39545	-0.480735
10537157	Akr1b10	aldo-keto reductase family 1, member B10 (aldose reductase)	0.000182	0.00185697	down	1.39545	-1.39545	-0.480732
10546891	Camk1	calcium/calmodulin-dependent protein kinase I	0.000219	0.00203573	down	1.39418	-1.39418	-0.479415
10493267	Arhgef2	rho/rac guanine nucleotide exchange factor (GEF) 2	2.91e-05	0.000807807	down	1.3939	-1.3939	-0.479122
10361754	Epm2a	epilepsy, progressive myoclonic epilepsy, type 2 gene alpha	0.000643	0.00367696	down	1.39337	-1.39337	-0.478578
10503259	Trp53inp1	transformation related protein 53 inducible nuclear protein 1	0.000167	0.00179025	down	1.3914	-1.3914	-0.476538
10582712	Egln1	EGL nine homolog 1 (C. elegans)	0.000196	0.00190673	down	1.39111	-1.39111	-0.476233
10395702	Akap6	A kinase (PRKA) anchor protein 6	0.000298	0.00238658	down	1.39007	-1.39007	-0.475155
10369989	Ddt	D-dopachrome tautomerase	0.00135274	0.00553307	down	1.38956	-1.38956	-0.474628
10522378	Slain2	SLAIN motif family, member 2	2.31e-05	0.000733877	down	1.38899	-1.38899	-0.474032
10513666	Akna	AT-hook transcription factor	2.93e-05	0.000807807	down	1.38894	-1.38894	-0.473985
10472372	Scn2a1	sodium channel, voltage-gated, type II, alpha 1	0.00426239	0.0108939	down	1.38879	-1.38879	-0.473833
10561017	Pafah1b3	platelet-activating factor acetylhydrolase, isoform 1b, subunit 3	0.000187	0.00188132	down	1.3882	-1.3882	-0.473219
10483249	Galnt3	UDP-N-acetyl-alpha-D-galactosamine:polypeptide N-acetylgalactosaminyltransferase 3	0.000733	0.0039215	down	1.3875	-1.3875	-0.472489
10478938	Hax1	HCLS1 associated X-1	0.000648	0.00368927	down	1.38749	-1.38749	-0.472479
10516932	Sesn2	sestrin 2	0.000194	0.00189868	down	1.38707	-1.38707	-0.47204
10574232	Coq9	coenzyme Q9 homolog (yeast)	0.000118	0.00155391	down	1.38621	-1.38621	-0.471146
10406270	Glrx	glutaredoxin	0.000331	0.00253793	down	1.38606	-1.38606	-0.470989
10376074	P4ha2	procollagen-proline, 2-oxoglutarate 4-dioxygenase (proline 4-hydroxylase), alpha II polypeptide	0.00076	0.00398708	down	1.38589	-1.38589	-0.470813
10425808	Tspo	translocator protein	4.82e-05	0.00102726	down	1.38535	-1.38535	-0.470247
10374727	Bcl11a	B-cell CLL/lymphoma 11A (zinc finger protein)	7.11e-05	0.00125052	down	1.38407	-1.38407	-0.468919
10590306	Entpd3	ectonucleoside triphosphate diphosphohydrolase 3	0.000269	0.00225175	down	1.38352	-1.38352	-0.468344
10513320	Ptgr1	prostaglandin reductase 1	5.4e-05	0.00109676	down	1.38333	-1.38333	-0.468148
10424543	Wisp1	WNT1 inducible signaling pathway protein 1	1.6e-05	0.0006479	down	1.38195	-1.38195	-0.466701
10476893	Gzf1	GDNF-inducible zinc finger protein 1	0.00270729	0.0083349	down	1.38095	-1.38095	-0.465662
10465314	Capn1	calpain 1	7.34e-05	0.00125809	down	1.38042	-1.38042	-0.465105
10584194	Srpr	signal recognition particle receptor ('docking protein')	0.000353	0.00263793	down	1.38001	-1.38001	-0.464674
10427222	Amhr2	anti-Mullerian hormone type 2 receptor	0.000279	0.00229105	down	1.3797	-1.3797	-0.464356
10507500	Ccdc24	coiled-coil domain containing 24	1.04e-05	0.000547818	down	1.37893	-1.37893	-0.463548
10507500	Slc6a9	solute carrier family 6 (neurotransmitter transporter, glycine), member 9	1.04e-05	0.000547818	down	1.37893	-1.37893	-0.463548
10347650	Accn4	amiloride-sensitive cation channel 4, pituitary	0.000176	0.00182449	down	1.37878	-1.37878	-0.463389
10504692	Tmod1	tropomodulin 1	0.000116	0.00154643	down	1.37644	-1.37644	-0.460943
[truncated: 300 more rows]

## Sheet: S6
Supplementary Table S6. Gene-annotation enrichment analysis for DEGs identified by Affymetrix array analysis of N2a cells with knockdown of Grp94.
[truncated: 596 more rows]

[truncated: 13 more sheets: S7, S8, S9, S10, S11, S12, S13, S14, S15, S16, S17, S18, S19]
